# Supplementary material for: Dysfunction of the key ferroptosis-surveilling systems hypersensitizes mice to tubular necrosis during acute kidney injury
Source: Nat Commun. 2021 Jul 20;12:4402. doi: 10.1038/s41467-021-24712-6 (PMC8292346; doi:10.1038/s41467-021-24712-6)
Supplement: Supplementary file 9 — Source Data [file 41467_2021_24712_MOESM9_ESM.xlsx]

## Sheet: Fig1c
wt	GPX4cys/-		unit: arbitrary [1-10]
4	10
6	8
6	10
2	8
3	10

## Sheet: Fig1d
wt	GPX4cys/-		unit: µmol/l
101	274
41	189
113	154
88	188
148	203
108	223
33	190
130	203
50

## Sheet: Fig1e
wt	GPX4cys/-		unit: mmol/l
49.2	77.9
54.8	78
54.8	63.6
55.4	84.6
21.8	84.3
43.1	81.8
53.4	76
28.3
47.8

## Sheet: Fig1g
wt	FSP1-/-		unit: arbitrary [1-10]
4	8
6	7
5	6
4	7
5	6

## Sheet: Fig1h
wt	FSP1-/-		unit: µmol/l
46	63
30	108
40	58
40	91
69	72
156	194
29	127
141	139
37	125
56

## Sheet: Fig1i
wt	FSP1-/-		unit: mmol/l
42.2	54.5
47.6	70.1
43	46.3
27	49.1
47.5	46.4
58	54.6
64.2	62.6
19	64.7
32.7	58.9
42.4

## Sheet: Fig2b
Time (s)	Uninhibited	2 µM Nec-1f	10 µM Nec-1f	2 µM PMC		unit: ΔSTY-BODIPY in µM
0	0	0	0	0
17.6001	-0.00377	-0.00285	-0.00193	0.00168
34.8999	-0.00456	-0.00432	-0.00576	2e-05
52.2	-0.00736	-0.00714	-0.0066	0.00071
69.5	-0.01011	-0.01042	-0.00977	-0.00146
86.7	-0.01236	-0.01081	-0.01136	-0.00215
104	-0.01461	-0.01423	-0.01276	-0.00146
121.3	-0.0162	-0.0163	-0.01361	-0.00166
138.7	-0.018	-0.01806	-0.01744	-0.00319
156	-0.02174	-0.0217	-0.01769	-0.00184
173.3	-0.02346	-0.02302	-0.02075	-0.00098
190.6	-0.02608	-0.02466	-0.02374	-0.00198
207.8	-0.0275	-0.0279	-0.02393	-0.00262
225.1	-0.0303	-0.0291	-0.02805	-0.00234
242.4	-0.0315	-0.03127	-0.02943	-0.00304
259.7	-0.03376	-0.03403	-0.03119	-0.00299
277	-0.03581	-0.03759	-0.03344	-0.00326
294.3	-0.0385	-0.03932	-0.0359	-0.00307
311.6	-0.04091	-0.04225	-0.03563	-0.00322
328.9	-0.04312	-0.04361	-0.03924	-0.0032
346.2	-0.0453	-0.04459	-0.03915	-0.00451
363.5	-0.04804	-0.04767	-0.04225	-0.00486
380.7	-0.04917	-0.05127	-0.0438	-0.00408
398	-0.05145	-0.05275	-0.04584	-0.00415
415.3	-0.05308	-0.05515	-0.04793	-0.00587
432.6	-0.05544	-0.05707	-0.04916	-0.00576
449.9	-0.05806	-0.06067	-0.05198	-0.00421
467.2	-0.05967	-0.06191	-0.05345	-0.00514
484.4	-0.06207	-0.06436	-0.0551	-0.00634
501.7	-0.06343	-0.06533	-0.05843	-0.00445
519	-0.06601	-0.06799	-0.05982	-0.00435
536.2	-0.06837	-0.06965	-0.06116	-0.00531
553.5	-0.0693	-0.0718	-0.06405	-0.00473
570.8	-0.07157	-0.07645	-0.06506	-0.0042
588.1	-0.07507	-0.07681	-0.06722	-0.0059
605.4	-0.07667	-0.07842	-0.06921	-0.00632
622.6	-0.07758	-0.08121	-0.07064	-0.00506
640	-0.08037	-0.08294	-0.07272	-0.00468
657.3	-0.08115	-0.08638	-0.07432	-0.00677
674.5	-0.08338	-0.08828	-0.07621	-0.00673
691.8	-0.08642	-0.08925	-0.07869	-0.00682
709.1	-0.08731	-0.09185	-0.07998	-0.00654
726.4	-0.09142	-0.09424	-0.08346	-0.0049
743.6	-0.09261	-0.09627	-0.08527	-0.00616
761	-0.09428	-0.09871	-0.08709	-0.00502
778.2	-0.09622	-0.10022	-0.08926	-0.00667
795.6	-0.09996	-0.10306	-0.09118	-0.00582
812.8	-0.10201	-0.10453	-0.09208	-0.00637
830.1	-0.10335	-0.10866	-0.09397	-0.00731
847.4	-0.10419	-0.11018	-0.09694	-0.00639
864.7	-0.10677	-0.1127	-0.0992	-0.00575
882	-0.10902	-0.11389	-0.10082	-0.00574
899.2	-0.11074	-0.1161	-0.10327	-0.00687
916.5	-0.11313	-0.11769	-0.10557	-0.00756
933.8	-0.11555	-0.12046	-0.10718	-0.00636
951.1	-0.11794	-0.12418	-0.10883	-0.00567
968.4	-0.11987	-0.12553	-0.11138	-0.00662
985.7	-0.12371	-0.12789	-0.11153	-0.00667
1003	-0.12409	-0.12891	-0.11516	-0.0069
1020.2	-0.12623	-0.13241	-0.11586	-0.00638
1037.5	-0.12902	-0.13301	-0.11817	-0.00706
1054.8	-0.13091	-0.13769	-0.12095	-0.00922
1072.1	-0.13254	-0.13844	-0.12255	-0.00775
1089.4	-0.13433	-0.14071	-0.12501	-0.00757
1106.7	-0.13724	-0.14278	-0.12596	-0.0075
1123.9	-0.13906	-0.14495	-0.12904	-0.00744
1141.2	-0.14168	-0.147	-0.1307	-0.0074
1158.5	-0.14418	-0.15089	-0.13293	-0.00853
1175.8	-0.14553	-0.1512	-0.13395	-0.00814
1193.1	-0.14808	-0.15375	-0.13605	-0.00839
1210.3	-0.14993	-0.1558	-0.14019	-0.00811
1227.6	-0.15122	-0.15833	-0.141	-0.00827
1245	-0.15538	-0.16065	-0.14437	-0.00917
1262.2	-0.15657	-0.16293	-0.14503	-0.00912
1279.5	-0.1595	-0.16474	-0.14622	-0.00759
1296.8	-0.16009	-0.16762	-0.148	-0.0088
1314.1	-0.16422	-0.16959	-0.15049	-0.00987
1331.4	-0.16511	-0.17262	-0.15318	-0.00991
1348.7	-0.16688	-0.17371	-0.15404	-0.01096
1366	-0.16812	-0.17525	-0.15613	-0.01073
1383.3	-0.1712	-0.1783	-0.15859	-0.00865
1400.6	-0.17296	-0.1811	-0.1614	-0.01078
1417.9	-0.17514	-0.18296	-0.1635	-0.01029
1435.2	-0.17598	-0.18552	-0.16548	-0.00977
1452.5	-0.18016	-0.18739	-0.16806	-0.01071
1469.8	-0.18206	-0.18922	-0.16937	-0.0095
1487	-0.18359	-0.19174	-0.17171	-0.01241
1504.3	-0.18509	-0.19354	-0.17326	-0.01176
1521.6	-0.18833	-0.19568	-0.17485	-0.01157
1538.9	-0.19011	-0.19869	-0.17701	-0.01214
1556.2	-0.19167	-0.19951	-0.1788	-0.01431
1573.5	-0.19448	-0.20272	-0.18005	-0.01488
1590.7	-0.19734	-0.20568	-0.18255	-0.01573
1608	-0.19779	-0.20636	-0.18532	-0.01543
1625.3	-0.2013	-0.20911	-0.18781	-0.01878
1642.6	-0.20292	-0.21124	-0.1893	-0.01893
1659.9	-0.20482	-0.21517	-0.19164	-0.0191
1677.2	-0.20797	-0.21723	-0.19476	-0.02133
1694.4	-0.20939	-0.21865	-0.19546	-0.02277
1711.8	-0.21023	-0.22079	-0.19781	-0.02441
1729	-0.21437	-0.22364	-0.20037	-0.02591
1746.3	-0.21658	-0.22508	-0.20077	-0.02741
1763.6	-0.2176	-0.22864	-0.2033	-0.02886
1780.9	-0.21954	-0.23065	-0.20582	-0.02785
1798.2	-0.22237	-0.23177	-0.20721	-0.03243
1815.5	-0.22313	-0.23394	-0.20937	-0.03304
1832.8	-0.22458	-0.23681	-0.21192	-0.03444
1850.1	-0.22827	-0.23965	-0.21394	-0.03699
1867.4	-0.23035	-0.24188	-0.21556	-0.04004
1884.6	-0.23384	-0.2436	-0.21674	-0.04281
1901.9	-0.23443	-0.24507	-0.21946	-0.04374
1919.2	-0.23671	-0.24781	-0.22184	-0.04472
1936.5	-0.23953	-0.24967	-0.22361	-0.04659
1953.8	-0.2417	-0.25265	-0.22658	-0.04997
1971.1	-0.24291	-0.25547	-0.22855	-0.0518
1988.4	-0.24582	-0.25621	-0.23039	-0.05345
2005.7	-0.24776	-0.25876	-0.23281	-0.05484
2023	-0.24993	-0.26115	-0.23378	-0.05645
2040.3	-0.25239	-0.26341	-0.23614	-0.05958
2057.6	-0.25457	-0.26582	-0.239	-0.05869
2074.9	-0.256	-0.26761	-0.2399	-0.06183
2092.1	-0.25847	-0.27079	-0.24258	-0.06556
2109.4	-0.26098	-0.27264	-0.24438	-0.06785
2126.7	-0.26272	-0.27485	-0.24733	-0.07055
2144	-0.26477	-0.27709	-0.24863	-0.07134
2161.3	-0.26731	-0.27992	-0.25101	-0.07273
2178.6	-0.26894	-0.28191	-0.25297	-0.07536
2195.9	-0.2705	-0.28403	-0.25528	-0.07732
2213.2	-0.27334	-0.2858	-0.25715	-0.07887
2230.4	-0.27656	-0.28829	-0.25835	-0.08021
2247.7	-0.27784	-0.29087	-0.26007	-0.08307
2265	-0.28	-0.2923	-0.264	-0.08617
2282.3	-0.28096	-0.29492	-0.26531	-0.08744
2299.6	-0.28437	-0.29814	-0.26667	-0.09055
2316.9	-0.28693	-0.29921	-0.26801	-0.09078
2334.1	-0.28822	-0.30154	-0.27123	-0.09391
2351.5	-0.29103	-0.30561	-0.27319	-0.09614
2368.8	-0.29284	-0.30584	-0.27504	-0.09777
2386.1	-0.29617	-0.3097	-0.27761	-0.10006
2403.4	-0.29599	-0.31026	-0.27991	-0.10325
2420.7	-0.29835	-0.31337	-0.28047	-0.10439
2438	-0.30172	-0.31614	-0.28291	-0.10588
2455.2	-0.30356	-0.31756	-0.28464	-0.10783
2472.5	-0.30521	-0.31964	-0.28898	-0.11112
2489.8	-0.30776	-0.32156	-0.29039	-0.11263
2507.1	-0.31018	-0.3241	-0.29174	-0.11542
2524.4	-0.31207	-0.32592	-0.29331	-0.11677
2541.7	-0.3161	-0.32834	-0.29634	-0.12
2559	-0.31584	-0.33165	-0.29861	-0.12003
2576.3	-0.31935	-0.33343	-0.30005	-0.12406
2593.6	-0.32197	-0.33459	-0.30154	-0.12449
2610.9	-0.32394	-0.33721	-0.30448	-0.12737
2628.2	-0.32546	-0.33871	-0.30626	-0.12935
2645.5	-0.32797	-0.34305	-0.30909	-0.12977
2662.7	-0.32919	-0.34403	-0.31113	-0.13415
2680	-0.33207	-0.34782	-0.31356	-0.13537
2697.4	-0.33436	-0.34837	-0.31598	-0.13731
2714.7	-0.33561	-0.35116	-0.31556	-0.14008
2731.9	-0.33915	-0.35357	-0.31948	-0.14037
2749.2	-0.34022	-0.35479	-0.32108	-0.14359
2766.4	-0.34318	-0.35825	-0.32262	-0.14657
2783.8	-0.34539	-0.36072	-0.32556	-0.14808
2801.1	-0.34709	-0.36169	-0.3275	-0.15087
2818.3	-0.34985	-0.36447	-0.32879	-0.15142
2835.7	-0.35031	-0.36637	-0.33243	-0.1549
2852.9	-0.35265	-0.3685	-0.33299	-0.15764
2870.2	-0.35587	-0.37181	-0.33561	-0.15783
2887.5	-0.3584	-0.3738	-0.33658	-0.15924
2904.8	-0.35981	-0.37459	-0.34157	-0.16385
2922.1	-0.36253	-0.3777	-0.34185	-0.16612
2939.4	-0.3643	-0.37971	-0.34391	-0.1673
2956.7	-0.36663	-0.38378	-0.34659	-0.16876
2974	-0.36819	-0.3849	-0.34878	-0.17138
2991.2	-0.37063	-0.38642	-0.35015	-0.17409
3008.5	-0.37423	-0.38988	-0.35249	-0.177
3025.9	-0.37619	-0.3913	-0.35455	-0.17692
3043.1	-0.37784	-0.39335	-0.35597	-0.18008
3060.4	-0.37956	-0.39563	-0.35871	-0.18071
3077.7	-0.38269	-0.39867	-0.36161	-0.18422
3095	-0.38412	-0.40042	-0.36368	-0.18593
3112.3	-0.38653	-0.40221	-0.36464	-0.18921
3129.6	-0.38806	-0.405	-0.36559	-0.19029
3146.8	-0.38904	-0.4077	-0.37011	-0.1928
3164.2	-0.39294	-0.40942	-0.37249	-0.19506
3181.5	-0.39413	-0.41107	-0.37307	-0.19835
3198.7	-0.39732	-0.41425	-0.37587	-0.19865
3216	-0.39861	-0.41567	-0.37816	-0.20202
3233.3	-0.40056	-0.41845	-0.37937	-0.20281
3250.6	-0.40421	-0.42009	-0.38073	-0.20532
3267.9	-0.40536	-0.423	-0.38534	-0.20748
3285.1	-0.40679	-0.42461	-0.38693	-0.20964
3302.5	-0.41032	-0.42727	-0.38797	-0.21193
3319.8	-0.41185	-0.42954	-0.39035	-0.21403
3337	-0.41434	-0.43041	-0.3933	-0.21736
3354.3	-0.41695	-0.43375	-0.39501	-0.21722
3371.6	-0.41931	-0.43669	-0.39661	-0.21926
3388.9	-0.42137	-0.43817	-0.40052	-0.22196
3406.2	-0.42276	-0.44126	-0.40124	-0.22502
3423.5	-0.42506	-0.4436	-0.4037	-0.22706
3440.7	-0.42822	-0.44445	-0.40432	-0.22904
3458.1	-0.42978	-0.44618	-0.40722	-0.23153
3475.3	-0.43139	-0.45074	-0.40866	-0.23444
3492.7	-0.43421	-0.45196	-0.41123	-0.23546
3510	-0.43584	-0.45537	-0.41283	-0.23773
3527.3	-0.43675	-0.45653	-0.41545	-0.23872
3544.5	-0.44059	-0.45817	-0.41772	-0.24188
3561.9	-0.44206	-0.46037	-0.42029	-0.24376
3579.2	-0.44478	-0.46277	-0.4221	-0.24578
3596.5	-0.44575	-0.46539	-0.42365	-0.24762
3613.7	-0.4498	-0.4664	-0.42672	-0.25143
3631	-0.45115	-0.46815	-0.42876	-0.25279
3648.3	-0.45424	-0.47073	-0.43085	-0.25552
3665.5	-0.45599	-0.47513	-0.43256	-0.25584
3682.8	-0.45748	-0.4765	-0.4346	-0.2584
3700.1	-0.45897	-0.47934	-0.43734	-0.26006
3717.4	-0.46117	-0.47981	-0.44003	-0.26269
3734.7	-0.46439	-0.48346	-0.44064	-0.26522
3752	-0.46682	-0.48589	-0.44318	-0.26718
3769.3	-0.4682	-0.48782	-0.44618	-0.27067
3786.6	-0.47224	-0.48975	-0.44724	-0.2722
3803.8	-0.47282	-0.49263	-0.44981	-0.27235
3821.1	-0.47435	-0.49458	-0.45131	-0.27643
3838.4	-0.47756	-0.49765	-0.45376	-0.27722
3855.7	-0.4811	-0.49832	-0.4556	-0.28088
3873	-0.48037	-0.50123	-0.45833	-0.28287
3890.2	-0.48299	-0.50356	-0.45914	-0.28555
3907.5	-0.48467	-0.50641	-0.4617	-0.28663
3924.8	-0.48794	-0.50666	-0.46397	-0.2889
3942.1	-0.49026	-0.51106	-0.46596	-0.29127
3959.4	-0.49228	-0.51255	-0.46866	-0.29312
3976.8	-0.49453	-0.51495	-0.46982	-0.29496
3994	-0.49754	-0.51656	-0.47414	-0.29825
4011.3	-0.498	-0.51864	-0.47653	-0.30001
4028.6	-0.50161	-0.52039	-0.47729	-0.30185
4045.9	-0.50418	-0.52293	-0.47875	-0.30389
4063.2	-0.50561	-0.52549	-0.4815	-0.30696
4080.4	-0.50805	-0.5279	-0.48284	-0.30779
4097.7	-0.50937	-0.52887	-0.48548	-0.30944
4115	-0.51153	-0.53235	-0.48752	-0.31301
4132.3	-0.51475	-0.53525	-0.48887	-0.31417
4149.6	-0.51562	-0.53641	-0.49118	-0.31788
4166.9	-0.51954	-0.54036	-0.49301	-0.31927
4184.2	-0.52102	-0.54252	-0.49458	-0.32301
4201.5	-0.52269	-0.54349	-0.49768	-0.3248
4218.7	-0.52522	-0.54695	-0.49978	-0.32467
4236.1	-0.52699	-0.54774	-0.50182	-0.32776
4253.3	-0.53012	-0.54991	-0.50503	-0.32958
4270.6	-0.53108	-0.55256	-0.50641	-0.33189
4287.9	-0.53507	-0.55465	-0.50899	-0.33285
4305.1	-0.535	-0.5569	-0.51061	-0.33551
4322.4	-0.53819	-0.55869	-0.51182	-0.33838
4339.7	-0.54107	-0.56024	-0.51535	-0.34011
4356.9	-0.54184	-0.56398	-0.51657	-0.342
4374.3	-0.54443	-0.56612	-0.52129	-0.34397
4391.5	-0.54699	-0.56744	-0.52107	-0.34673
4408.8	-0.54898	-0.57226	-0.52429	-0.34919
4426.1	-0.55072	-0.57137	-0.52543	-0.35002
4443.3	-0.55234	-0.57443	-0.52902	-0.35437
4460.7	-0.55473	-0.57679	-0.53071	-0.35542
4477.9	-0.55718	-0.57958	-0.53088	-0.35822
4495.2	-0.55954	-0.58177	-0.53499	-0.36098
4512.5	-0.56218	-0.58431	-0.53486	-0.3626
4529.8	-0.56364	-0.58503	-0.53988	-0.36486
4547.1	-0.56587	-0.58857	-0.54185	-0.36729
4564.4	-0.56842	-0.59098	-0.54355	-0.36966
4581.7	-0.57109	-0.59154	-0.54495	-0.37056
4598.9	-0.57207	-0.5945	-0.54638	-0.37352
4616.3	-0.57455	-0.5985	-0.55082	-0.37482
4633.5	-0.57809	-0.59987	-0.5518	-0.37647
4650.9	-0.58007	-0.60263	-0.55456	-0.38034
4668.2	-0.58174	-0.6034	-0.555	-0.38153
4685.5	-0.58321	-0.60721	-0.55795	-0.38393
4702.8	-0.58638	-0.6094	-0.56025	-0.3862
4720	-0.58804	-0.60924	-0.56123	-0.389
4737.3	-0.59012	-0.61285	-0.56323	-0.3913
4754.6	-0.59248	-0.61602	-0.56779	-0.39458
4771.9	-0.59418	-0.61661	-0.56878	-0.39501
4789.2	-0.59774	-0.61989	-0.57115	-0.39705
4806.4	-0.5989	-0.62152	-0.57324	-0.39887
4823.7	-0.59997	-0.62442	-0.57441	-0.40205
4841	-0.60412	-0.62619	-0.57826	-0.40338
4858.3	-0.60582	-0.62869	-0.57933	-0.40552
4875.6	-0.60663	-0.63149	-0.58043	-0.40926
4892.9	-0.60937	-0.63357	-0.58478	-0.4095
4910.2	-0.61258	-0.63527	-0.5861	-0.41202
4927.5	-0.61512	-0.63682	-0.58777	-0.41429
4944.8	-0.61678	-0.63881	-0.5908	-0.41677
4962.1	-0.619	-0.64184	-0.5918	-0.41801
4979.4	-0.62189	-0.64479	-0.59484	-0.41975
4996.8	-0.6234	-0.64645	-0.59655	-0.42286
5014	-0.62497	-0.6481	-0.59878	-0.42572
5031.3	-0.62734	-0.65154	-0.60047	-0.42759
5048.6	-0.63039	-0.65353	-0.60339	-0.42889
5065.9	-0.6322	-0.65571	-0.60513	-0.43144
5083.2	-0.63465	-0.65755	-0.60746	-0.43352
5100.5	-0.63591	-0.6602	-0.608	-0.43643
5117.8	-0.63778	-0.66222	-0.61087	-0.43768
5135	-0.64144	-0.66486	-0.61393	-0.44128
5152.4	-0.64163	-0.66571	-0.61566	-0.44276
5169.6	-0.64498	-0.66827	-0.61861	-0.44526
5186.9	-0.64666	-0.67233	-0.62025	-0.44631
5204.2	-0.64908	-0.67269	-0.62271	-0.45029
5221.6	-0.64962	-0.67585	-0.62497	-0.45131
5238.9	-0.65318	-0.67676	-0.62632	-0.45387
5256.2	-0.65536	-0.67989	-0.62887	-0.45503
5273.4	-0.65797	-0.68175	-0.63038	-0.45705
5290.6	-0.65947	-0.68484	-0.63297	-0.4609
5308	-0.66244	-0.68799	-0.63551	-0.46138
5325.2	-0.66526	-0.6887	-0.63683	-0.4636
5342.5	-0.66719	-0.69179	-0.63967	-0.46704
5359.8	-0.66855	-0.69302	-0.64179	-0.46892
5377.2	-0.6713	-0.69615	-0.64319	-0.47015
5394.4	-0.67296	-0.69783	-0.64572	-0.47179
5411.7	-0.67504	-0.6994	-0.64842	-0.47671
5429	-0.67816	-0.70421	-0.6501	-0.47774
5446.3	-0.67782	-0.70559	-0.65286	-0.47868
5463.6	-0.68176	-0.70665	-0.65389	-0.48248
5480.9	-0.68451	-0.70797	-0.65572	-0.4841
5498.2	-0.68694	-0.71097	-0.66011	-0.48568
5515.5	-0.68817	-0.71387	-0.66149	-0.48773
5532.9	-0.69039	-0.71514	-0.66249	-0.48949
5550.2	-0.69279	-0.71824	-0.66398	-0.49275
5567.4	-0.6954	-0.72121	-0.66689	-0.49652
5584.7	-0.69839	-0.72315	-0.67044	-0.49647
5602	-0.69984	-0.72494	-0.67215	-0.49865
5619.3	-0.70187	-0.72727	-0.67448	-0.50109
5636.6	-0.70387	-0.72934	-0.67644	-0.50286
5653.9	-0.70615	-0.73081	-0.67835	-0.50621
5671.2	-0.70786	-0.73267	-0.68017	-0.50886
5688.4	-0.71008	-0.73619	-0.68038	-0.5104
5705.7	-0.71152	-0.73736	-0.68546	-0.51258
5723	-0.71512	-0.74053	-0.68636	-0.51485
5740.2	-0.71698	-0.74153	-0.68832	-0.51795
5757.5	-0.71953	-0.74345	-0.69028	-0.51971
5774.8	-0.72091	-0.74666	-0.69386	-0.51979
5792.2	-0.72234	-0.74841	-0.69418	-0.52281
5809.4	-0.72567	-0.75123	-0.69734	-0.52474
5826.7	-0.72796	-0.75303	-0.69956	-0.52766
5844	-0.72819	-0.75518	-0.70118	-0.52986
5861.3	-0.73244	-0.75759	-0.70399	-0.53261
5878.5	-0.73467	-0.76058	-0.7063	-0.53488
5895.8	-0.73585	-0.76292	-0.70807	-0.53557
5913.1	-0.73807	-0.76452	-0.70984	-0.53857
5930.5	-0.74026	-0.76684	-0.71355	-0.54187
5947.7	-0.74195	-0.76893	-0.71434	-0.54235
5965	-0.74517	-0.77141	-0.71577	-0.54432
5982.3	-0.74728	-0.7724	-0.71863	-0.54754
5999.6	-0.74826	-0.77626	-0.72177	-0.54913
6016.9	-0.75015	-0.77829	-0.72339	-0.55147
6034.3	-0.75307	-0.77889	-0.72626	-0.55433
6051.6	-0.75584	-0.78215	-0.72743	-0.55517
6068.8	-0.75897	-0.78482	-0.72996	-0.55869
6086.1	-0.76093	-0.78608	-0.73185	-0.55971
6103.4	-0.76287	-0.78877	-0.73441	-0.56184
6120.7	-0.76418	-0.79156	-0.73611	-0.56481
6138	-0.7658	-0.79419	-0.73746	-0.56585
6155.3	-0.7689	-0.79572	-0.74034	-0.56944
6172.6	-0.77045	-0.7979	-0.74143	-0.57085
6189.8	-0.77331	-0.80084	-0.74418	-0.57353
6207.2	-0.7759	-0.80108	-0.74628	-0.57587
6224.4	-0.77761	-0.80359	-0.74984	-0.57857
6241.7	-0.78095	-0.80695	-0.75172	-0.58132
6259	-0.78153	-0.80834	-0.75148	-0.58277
6276.3	-0.78378	-0.81037	-0.7557	-0.58398
6293.6	-0.78613	-0.8132	-0.75809	-0.58607
6310.9	-0.78881	-0.81579	-0.75789	-0.59027
6328.1	-0.79123	-0.81728	-0.76198	-0.59106
6345.4	-0.79321	-0.82024	-0.76409	-0.59281
6362.7	-0.79411	-0.82101	-0.76631	-0.59499
6380	-0.797	-0.82252	-0.76686	-0.59917
6397.3	-0.80007	-0.82611	-0.77013	-0.59992
6414.6	-0.80067	-0.82849	-0.77127	-0.60247
6431.9	-0.80447	-0.83085	-0.77403	-0.60412
6449.2	-0.80631	-0.83223	-0.776	-0.6073
6466.5	-0.80849	-0.83601	-0.77852	-0.60925
6483.8	-0.80974	-0.83793	-0.78069	-0.6106
6501.1	-0.81292	-0.8403	-0.783	-0.6131
6518.4	-0.81521	-0.84163	-0.78525	-0.61475
6535.7	-0.81722	-0.84424	-0.7872	-0.61606
6552.9	-0.81938	-0.84657	-0.78846	-0.61838
6570.3	-0.82026	-0.84835	-0.79145	-0.62124
6587.6	-0.82285	-0.85069	-0.79392	-0.62574
6604.8	-0.82533	-0.8541	-0.79607	-0.62553
6622.2	-0.82743	-0.85558	-0.79812	-0.62815
6639.5	-0.82938	-0.85762	-0.80073	-0.62984
6656.7	-0.83161	-0.85902	-0.80144	-0.63147
6674	-0.83394	-0.8623	-0.80471	-0.63573
6691.3	-0.8365	-0.86404	-0.80673	-0.63695
6708.5	-0.83899	-0.86719	-0.80926	-0.63982
6725.9	-0.84052	-0.86804	-0.8096	-0.64172
6743.2	-0.84311	-0.87033	-0.81342	-0.64281
6760.5	-0.84486	-0.8727	-0.81379	-0.64523
6777.8	-0.84701	-0.87564	-0.81759	-0.64798
6795.1	-0.85032	-0.87787	-0.81893	-0.65123
6812.4	-0.85212	-0.87909	-0.82222	-0.65278
6829.7	-0.85476	-0.88111	-0.82279	-0.65448
6847	-0.85539	-0.8841	-0.82474	-0.65717
6864.3	-0.85771	-0.88674	-0.82887	-0.65933
6881.5	-0.8603	-0.889	-0.83111	-0.66152
6898.8	-0.86227	-0.89041	-0.83088	-0.66447
6916.1	-0.86454	-0.8926	-0.83283	-0.6657
6933.5	-0.86716	-0.89482	-0.8361	-0.66804
6950.8	-0.86793	-0.89731	-0.83839	-0.67019
6968.1	-0.8702	-0.89893	-0.84138	-0.67249
6985.4	-0.87343	-0.90208	-0.84347	-0.67424
7002.6	-0.87637	-0.90208	-0.8452	-0.67679
7019.9	-0.87773	-0.90501	-0.84779	-0.679
7037.2	-0.87937	-0.90777	-0.8498	-0.67979
7054.6	-0.8817	-0.91043	-0.85159	-0.68326
7071.9	-0.88382	-0.91249	-0.85369	-0.68529
7089.2	-0.88564	-0.91559	-0.85557	-0.68757
7106.4	-0.88826	-0.91734	-0.85674	-0.69008
7123.7	-0.8911	-0.919	-0.8601	-0.69148
7141	-0.89309	-0.92151	-0.86092	-0.69523
7158.3	-0.89371	-0.92248	-0.86525	-0.69694
7175.6	-0.89723	-0.92655	-0.86614	-0.69859
7192.9	-0.89897	-0.92827	-0.86924	-0.70108
7210.1	-0.90095	-0.93125	-0.8711	-0.70341
7227.4	-0.9031	-0.93286	-0.87336	-0.70615
7244.7	-0.90563	-0.93308	-0.87588	-0.70806
7261.9	-0.90729	-0.93683	-0.87678	-0.70903
7279.2	-0.90924	-0.93953	-0.87959	-0.7118
7296.6	-0.91137	-0.94098	-0.88108	-0.71439
7313.9	-0.91481	-0.94305	-0.88401	-0.71648
7331.2	-0.91608	-0.94503	-0.88641	-0.71734
7348.5	-0.91895	-0.94719	-0.8871	-0.72061
7365.8	-0.92062	-0.94981	-0.89133	-0.7226
7383.1	-0.92364	-0.95197	-0.89189	-0.72535
7400.5	-0.92571	-0.95518	-0.89441	-0.72738
7417.7	-0.92832	-0.9566	-0.89794	-0.72869
7435	-0.93022	-0.96037	-0.89831	-0.73171
7452.2	-0.93237	-0.96038	-0.90137	-0.73245
7469.5	-0.9334	-0.963	-0.90339	-0.73643
7486.9	-0.93534	-0.96366	-0.90572	-0.73761
7504.2	-0.93818	-0.96763	-0.90763	-0.74024
7521.5	-0.94071	-0.96946	-0.90897	-0.74285
7538.8	-0.94196	-0.97175	-0.91219	-0.74567
7556.1	-0.94349	-0.97437	-0.91301	-0.74626
7573.4	-0.94704	-0.9759	-0.91623	-0.74928
7590.7	-0.94983	-0.97813	-0.9177	-0.75272
7608	-0.9513	-0.98069	-0.91984	-0.75351
7625.3	-0.95425	-0.98276	-0.92268	-0.75461
7642.6	-0.9551	-0.98563	-0.92438	-0.75708
7659.9	-0.95809	-0.98804	-0.92564	-0.76043
7677.2	-0.95988	-0.98973	-0.92786	-0.76196
7694.5	-0.96161	-0.99214	-0.93023	-0.76531
7711.9	-0.96386	-0.99395	-0.93342	-0.76684
7729.1	-0.96634	-0.99643	-0.93493	-0.76995
7746.5	-0.96896	-0.99795	-0.93748	-0.77132
7763.7	-0.97056	-1.00077	-0.93928	-0.77505
7781	-0.97295	-1.00323	-0.94113	-0.7762
7798.3	-0.97364	-1.00539	-0.94262	-0.77829
7815.6	-0.97715	-1.00688	-0.94624	-0.78005
7832.9	-0.97917	-1.00926	-0.94825	-0.78199
7850.2	-0.9813	-1.01212	-0.94969	-0.78354
7867.5	-0.983	-1.01403	-0.95084	-0.78726
7884.8	-0.9856	-1.01597	-0.95404	-0.78913
7902	-0.98763	-1.01807	-0.95681	-0.78956
7919.3	-0.98986	-1.02014	-0.95849	-0.79391
7936.6	-0.99244	-1.02199	-0.95941	-0.79433
7954	-0.99406	-1.02422	-0.96137	-0.7965
7971.3	-0.9961	-1.02591	-0.96444	-0.79902
7988.5	-0.99823	-1.02911	-0.96571	-0.80122
8005.8	-0.99938	-1.03128	-0.96906	-0.80317
8023.2	-1.00297	-1.03411	-0.97144	-0.80685
8040.5	-1.00551	-1.03693	-0.97419	-0.8086
8057.7	-1.00687	-1.03742	-0.97561	-0.80992
8075	-1.00947	-1.04011	-0.97718	-0.81233
8092.3	-1.01066	-1.04254	-0.97974	-0.81517
8109.6	-1.01365	-1.04421	-0.98176	-0.81723
8126.9	-1.01557	-1.04683	-0.98404	-0.8208
8144.2	-1.01775	-1.04832	-0.98616	-0.8222
8161.5	-1.02022	-1.05099	-0.98889	-0.8237
8178.8	-1.02279	-1.05278	-0.99006	-0.82585
8196.1	-1.02428	-1.05456	-0.99243	-0.82878
8213.4	-1.02717	-1.05697	-0.99488	-0.83145
8230.7	-1.02855	-1.05903	-0.9962	-0.83162
8248.1	-1.0316	-1.06201	-0.99896	-0.83631
8265.3	-1.03264	-1.06382	-1.0009	-0.83728
8282.6	-1.03515	-1.06563	-1.00225	-0.83886
8299.9	-1.03724	-1.06801	-1.00548	-0.84149
8317.2	-1.03964	-1.07008	-1.00686	-0.84141
8334.5	-1.04109	-1.07194	-1.00913	-0.84588
8351.8	-1.04391	-1.07388	-1.0109	-0.84786
8369.1	-1.04621	-1.07651	-1.0138	-0.85011
8386.4	-1.04845	-1.07965	-1.01565	-0.85109
8403.7	-1.04975	-1.08101	-1.01689	-0.85554
8421	-1.05129	-1.08432	-1.02053	-0.85611
8438.4	-1.05458	-1.08593	-1.02213	-0.85875
8455.6	-1.05669	-1.08838	-1.02421	-0.86043
8472.9	-1.0591	-1.09093	-1.02679	-0.86243
8490.2	-1.06079	-1.09209	-1.02872	-0.86568
8507.4	-1.06232	-1.0956	-1.03118	-0.86861
8524.7	-1.06611	-1.09723	-1.03168	-0.86919
8542	-1.06685	-1.09875	-1.03419	-0.87239
8559.3	-1.06851	-1.10152	-1.03618	-0.87428
8576.6	-1.07144	-1.10215	-1.0385	-0.87756
8593.9	-1.07332	-1.1065	-1.04126	-0.87919
8611.2	-1.07622	-1.10846	-1.04337	-0.87968
8628.5	-1.07789	-1.10983	-1.04623	-0.8825
8645.8	-1.07923	-1.11224	-1.0463	-0.88554
8663.1	-1.08285	-1.11479	-1.04846	-0.88615
8680.4	-1.08382	-1.11556	-1.05156	-0.89011
8697.7	-1.08673	-1.11957	-1.05314	-0.89215
8715	-1.08916	-1.12083	-1.05522	-0.894
8732.3	-1.09087	-1.12308	-1.05835	-0.8953
8749.7	-1.09339	-1.12629	-1.05981	-0.89737
8766.9	-1.09471	-1.12547	-1.06164	-0.90033
8784.2	-1.09682	-1.13026	-1.06327	-0.90298
8801.6	-1.10069	-1.13099	-1.06611	-0.90426
8818.8	-1.10217	-1.13451	-1.06818	-0.90845
8836.1	-1.10503	-1.13577	-1.06935	-0.90798
8853.4	-1.10515	-1.13769	-1.07356	-0.91199
8870.7	-1.10684	-1.14006	-1.07428	-0.91462
8888	-1.11121	-1.14302	-1.07643	-0.91539
8905.3	-1.11224	-1.14572	-1.07831	-0.91915
8922.5	-1.11462	-1.14777	-1.08045	-0.92111
8939.9	-1.11783	-1.14961	-1.08184	-0.92227
8957.2	-1.11932	-1.15079	-1.08551	-0.92515
8974.5	-1.12144	-1.15281	-1.08665	-0.92756
8991.8	-1.12327	-1.15616	-1.08754	-0.92892
9009.1	-1.1255	-1.15774	-1.09177	-0.93038
9026.4	-1.12752	-1.15951	-1.09388	-0.93376
9043.7	-1.12932	-1.16228	-1.09579	-0.93645
9061	-1.13201	-1.16394	-1.097	-0.9383
9078.3	-1.13425	-1.16587	-1.09964	-0.94107
9095.6	-1.13572	-1.16829	-1.10145	-0.94276
9112.9	-1.13872	-1.1712	-1.1047	-0.94486
9130.1	-1.14061	-1.17231	-1.10662	-0.94699
9147.5	-1.14218	-1.17463	-1.10766	-0.94946
9164.8	-1.14526	-1.17802	-1.11099	-0.95132
9182	-1.14656	-1.18031	-1.11161	-0.95278
9199.4	-1.14808	-1.1826	-1.11453	-0.95527
9216.6	-1.15229	-1.18373	-1.11656	-0.95903
9233.9	-1.15374	-1.18638	-1.11781	-0.95865
9251.2	-1.1564	-1.18789	-1.12013	-0.96183
9268.5	-1.15726	-1.18971	-1.12356	-0.9645
9285.9	-1.16006	-1.19192	-1.12462	-0.96581
9303.1	-1.16266	-1.19465	-1.12837	-0.9685
9320.4	-1.16344	-1.19716	-1.12869	-0.97191
9337.7	-1.16645	-1.19847	-1.13135	-0.97363
9354.9	-1.16807	-1.20182	-1.13355	-0.97399
9372.2	-1.17123	-1.20238	-1.13588	-0.97629
9389.6	-1.17218	-1.20544	-1.13799	-0.97971
9406.9	-1.1734	-1.20739	-1.13952	-0.98291
9424.2	-1.17637	-1.20964	-1.14161	-0.98331
9441.5	-1.17923	-1.21146	-1.14429	-0.98575
9458.8	-1.1822	-1.2141	-1.1468	-0.98777
9476.1	-1.18304	-1.21664	-1.14905	-0.99108
9493.4	-1.18566	-1.21883	-1.15111	-0.99267
9510.6	-1.188	-1.22111	-1.15237	-0.99559
9527.9	-1.18943	-1.22273	-1.1543	-0.99711
9545.2	-1.19208	-1.22478	-1.15699	-0.99913
9562.5	-1.19384	-1.22719	-1.15933	-1.00024
9579.8	-1.195	-1.2293	-1.16198	-1.0035
9597.1	-1.19941	-1.23195	-1.16328	-1.00602
9614.5	-1.2009	-1.23393	-1.1661	-1.00867
9631.7	-1.20291	-1.23574	-1.16718	-1.01182
9649.1	-1.2053	-1.23679	-1.17004	-1.01208
9666.4	-1.20542	-1.24034	-1.17156	-1.01541
9683.7	-1.20892	-1.2418	-1.17435	-1.01638
9701	-1.21062	-1.24396	-1.17523	-1.01981
9718.2	-1.21383	-1.24648	-1.17788	-1.02201
9735.5	-1.21479	-1.24864	-1.18088	-1.02433
9752.8	-1.2177	-1.25113	-1.18271	-1.02481
9770.1	-1.22079	-1.25236	-1.18308	-1.02917
9787.4	-1.22084	-1.25551	-1.18552	-1.02879
9804.7	-1.22415	-1.25648	-1.18884	-1.03234
9822	-1.22566	-1.25953	-1.18913	-1.03426
9839.3	-1.22844	-1.26062	-1.19202	-1.03692
9856.6	-1.23045	-1.26295	-1.19476	-1.03769
9873.9	-1.23252	-1.26581	-1.19695	-1.04069
9891.1	-1.23511	-1.26718	-1.19974	-1.04312
9908.4	-1.23637	-1.27048	-1.20163	-1.04675
9925.7	-1.23989	-1.27213	-1.20405	-1.04819
9943	-1.24123	-1.27407	-1.20426	-1.04936
9960.3	-1.24251	-1.27659	-1.20635	-1.05126
9977.6	-1.24478	-1.27894	-1.21026	-1.054
9994.9	-1.24818	-1.28132	-1.21181	-1.05648
10012.2	-1.24827	-1.28228	-1.21292	-1.05878
10029.5	-1.25238	-1.28635	-1.216	-1.05879
10046.7	-1.25449	-1.28801	-1.21951	-1.06327
10064	-1.25601	-1.28931	-1.21993	-1.06553
10081.3	-1.25906	-1.29231	-1.22322	-1.0669
10098.5	-1.26061	-1.29332	-1.22409	-1.06967
10115.8	-1.26103	-1.2946	-1.22635	-1.07239
10133.1	-1.26464	-1.2982	-1.22797	-1.07294
10150.4	-1.26606	-1.30106	-1.23051	-1.07566
10167.7	-1.27016	-1.3011	-1.23387	-1.0779
10184.9	-1.27009	-1.3041	-1.23513	-1.07954
10202.2	-1.27212	-1.30627	-1.23701	-1.08169
10219.6	-1.27523	-1.30915	-1.23997	-1.08396
10236.8	-1.27734	-1.31151	-1.24178	-1.08651
10254.2	-1.27917	-1.3127	-1.24419	-1.08937
10271.5	-1.28239	-1.31395	-1.2442	-1.09058
10288.8	-1.28307	-1.31664	-1.24644	-1.09343
10306.1	-1.2859	-1.31879	-1.24867	-1.0942
10323.4	-1.28793	-1.32264	-1.2509	-1.09794
10340.7	-1.28973	-1.32421	-1.2544	-1.0996
10358	-1.29256	-1.32606	-1.25632	-1.10281
10375.3	-1.29169	-1.32801	-1.25714	-1.10559
10392.6	-1.2958	-1.3305	-1.25906	-1.10664
10409.9	-1.29826	-1.33252	-1.26187	-1.10983
10427.1	-1.3016	-1.33437	-1.26497	-1.11067
10444.5	-1.30132	-1.33624	-1.26548	-1.11301
10461.7	-1.30448	-1.34006	-1.26776	-1.11613
10479	-1.30668	-1.34071	-1.26926	-1.11788
10496.3	-1.30925	-1.34222	-1.27218	-1.12004
10513.6	-1.31032	-1.34447	-1.27433	-1.12124
10530.9	-1.31303	-1.34709	-1.27667	-1.12356
10548.2	-1.31371	-1.3477	-1.27696	-1.12651
10565.5	-1.317	-1.35093	-1.28067	-1.12879
10582.8	-1.31824	-1.35345	-1.2827	-1.13141
10600.1	-1.3212	-1.3542	-1.28544	-1.13277
10617.4	-1.32421	-1.35818	-1.28658	-1.13513
10634.7	-1.32618	-1.35977	-1.28907	-1.13626
10652	-1.32841	-1.36166	-1.29005	-1.13971
10669.2	-1.33111	-1.36461	-1.29317	-1.14128
10686.6	-1.33167	-1.36591	-1.29611	-1.14448
10703.9	-1.33547	-1.36822	-1.29779	-1.14589
10721.2	-1.33672	-1.37145	-1.29897	-1.14786
10738.4	-1.33917	-1.37304	-1.30208	-1.14955
10755.6	-1.34079	-1.37553	-1.30279	-1.15176
10772.9	-1.34312	-1.37813	-1.30585	-1.15348
10790.2	-1.34574	-1.378	-1.30742	-1.15669
10807.5	-1.34774	-1.38233	-1.30949	-1.15989
10824.8	-1.34883	-1.38384	-1.31173	-1.16091
10842.1	-1.35131	-1.38653	-1.31336	-1.16332
10859.4	-1.35422	-1.38749	-1.31709	-1.16512
10876.7	-1.35568	-1.39046	-1.31814	-1.16751
10893.9	-1.35748	-1.39235	-1.32075	-1.16962
10911.3	-1.35971	-1.39476	-1.32424	-1.17144
10928.6	-1.3616	-1.39655	-1.3242	-1.17512
10945.8	-1.3651	-1.39874	-1.32844	-1.17684
10963.2	-1.36741	-1.40133	-1.32874	-1.17857
10980.4	-1.36872	-1.40375	-1.33122	-1.18088
10997.7	-1.37027	-1.40514	-1.33304	-1.18272
11015	-1.37266	-1.40807	-1.33484	-1.18653
11032.3	-1.37497	-1.41012	-1.33685	-1.18571
11049.5	-1.37648	-1.41308	-1.33884	-1.18934
11066.9	-1.37824	-1.41403	-1.34178	-1.1923
11084.1	-1.38125	-1.41614	-1.34343	-1.19099
11101.4	-1.38348	-1.41715	-1.34594	-1.19527
11118.7	-1.38496	-1.41983	-1.34763	-1.19778
11136	-1.38587	-1.42209	-1.34869	-1.19933
11153.3	-1.38995	-1.4252	-1.35371	-1.20105
11170.6	-1.3918	-1.42636	-1.35359	-1.20518
11187.9	-1.3936	-1.42916	-1.35513	-1.20647
11205.2	-1.39628	-1.43046	-1.3567	-1.20936
11222.4	-1.39843	-1.4327	-1.35954	-1.21154
11239.8	-1.40076	-1.43566	-1.36249	-1.21278
11257.1	-1.40262	-1.43733	-1.36387	-1.21556
11274.4	-1.40382	-1.439	-1.36631	-1.21763
11291.6	-1.40577	-1.44089	-1.36871	-1.21991
11308.9	-1.40859	-1.44309	-1.36979	-1.22148
11326.2	-1.41236	-1.4455	-1.37252	-1.22471
11343.5	-1.41231	-1.44709	-1.37411	-1.22571
11360.8	-1.41457	-1.45016	-1.37575	-1.22837
11378.1	-1.41678	-1.45229	-1.37821	-1.23036
11395.4	-1.41822	-1.4539	-1.38047	-1.23366
11412.7	-1.42133	-1.45606	-1.38107	-1.23412
11430	-1.42265	-1.45832	-1.38548	-1.23723
11447.3	-1.42595	-1.46102	-1.38648	-1.23955
11464.6	-1.42856	-1.46251	-1.39001	-1.24186
11481.9	-1.42916	-1.46542	-1.39194	-1.24427
11499.2	-1.43328	-1.46639	-1.3932	-1.24543
11516.4	-1.43375	-1.46931	-1.39499	-1.2471
11533.8	-1.43693	-1.4708	-1.39702	-1.24903
11551.1	-1.43816	-1.47265	-1.39876	-1.25347
11568.4	-1.44081	-1.47499	-1.40066	-1.25363
11585.6	-1.44201	-1.47693	-1.40271	-1.25661
11602.9	-1.44523	-1.4783	-1.40457	-1.2583
11620.3	-1.44666	-1.48185	-1.40763	-1.26096
11637.5	-1.4487	-1.48394	-1.41047	-1.26351
11654.8	-1.45038	-1.48598	-1.41225	-1.2658
11672.1	-1.45161	-1.48761	-1.415	-1.26863
11689.4	-1.45601	-1.48974	-1.41583	-1.27117
11706.7	-1.45667	-1.49162	-1.41898	-1.27128
11724	-1.45863	-1.49475	-1.41973	-1.27298
11741.4	-1.46251	-1.49678	-1.42215	-1.27635
11758.7	-1.46363	-1.49969	-1.42434	-1.27828
11775.9	-1.46537	-1.50088	-1.42571	-1.28134
11793.2	-1.46705	-1.50137	-1.42834	-1.28236
11810.6	-1.4701	-1.50586	-1.43108	-1.28574
11827.9	-1.47023	-1.50743	-1.43177	-1.28601
11845.1	-1.47444	-1.50848	-1.43484	-1.28989
11862.4	-1.47656	-1.51109	-1.4359	-1.29161
11879.7	-1.47738	-1.51381	-1.43952	-1.29296
11897	-1.48078	-1.51423	-1.44143	-1.29564
11914.3	-1.48366	-1.51837	-1.44254	-1.29816
11931.7	-1.48437	-1.51991	-1.44585	-1.29947
11949	-1.48611	-1.52053	-1.44782	-1.30206
11966.3	-1.48941	-1.52453	-1.44966	-1.30355
11983.5	-1.49069	-1.52606	-1.45003	-1.30584
12000.8	-1.4926	-1.52835	-1.45251	-1.30927
12018	-1.49507	-1.53006	-1.4557	-1.3114
12035.3	-1.49691	-1.53269	-1.45707	-1.31281
12052.6	-1.49904	-1.53446	-1.45899	-1.31453
12069.9	-1.50148	-1.53677	-1.46112	-1.3179
12087.1	-1.50339	-1.53745	-1.46245	-1.32006
12104.4	-1.50522	-1.54124	-1.46565	-1.32213
12121.8	-1.50717	-1.54319	-1.46809	-1.3245
12139	-1.50896	-1.5452	-1.4688	-1.32466
12156.3	-1.51215	-1.54744	-1.47051	-1.32763
12173.6	-1.51527	-1.54801	-1.47376	-1.3309
12190.9	-1.51554	-1.55074	-1.47583	-1.33062
12208.3	-1.51788	-1.55324	-1.47756	-1.33577
12225.5	-1.51889	-1.5551	-1.47949	-1.33634
12242.7	-1.52172	-1.55652	-1.48161	-1.33949
12260.1	-1.5238	-1.55977	-1.48498	-1.34034
12277.5	-1.52659	-1.56201	-1.48737	-1.34419
12294.7	-1.52865	-1.56431	-1.48767	-1.34331
12312	-1.52996	-1.56582	-1.48981	-1.34841
12329.3	-1.53229	-1.56807	-1.49309	-1.35035
12346.5	-1.53508	-1.56932	-1.49456	-1.35236
12363.9	-1.53624	-1.57146	-1.49716	-1.35343
12381.1	-1.53945	-1.57414	-1.49884	-1.35582
12398.4	-1.5406	-1.57804	-1.50077	-1.35722
12415.8	-1.54197	-1.57804	-1.50272	-1.35999
12433	-1.54452	-1.58076	-1.50466	-1.36371
12450.4	-1.54689	-1.58367	-1.50702	-1.36542
12467.7	-1.54994	-1.58418	-1.50865	-1.36477
12485	-1.55163	-1.58701	-1.51007	-1.36807
12502.3	-1.55319	-1.58899	-1.51182	-1.37177
12519.5	-1.55514	-1.59175	-1.51588	-1.3729
12536.9	-1.55776	-1.59324	-1.51641	-1.37351
12554.1	-1.56034	-1.59485	-1.51875	-1.37848
12571.4	-1.56089	-1.5973	-1.52304	-1.38092
12588.8	-1.56319	-1.59902	-1.52316	-1.38197
12606	-1.56562	-1.60063	-1.52425	-1.38399
12623.3	-1.56799	-1.60276	-1.52658	-1.38628
12640.6	-1.56939	-1.60569	-1.52947	-1.38757
12657.9	-1.572	-1.60678	-1.53113	-1.38827
12675.3	-1.57456	-1.61042	-1.53325	-1.39232
12692.6	-1.57535	-1.61247	-1.53534	-1.39398
12709.9	-1.57893	-1.61405	-1.53717	-1.3983
12727.2	-1.58033	-1.61722	-1.53978	-1.39741
12744.4	-1.58203	-1.6183	-1.54144	-1.40165
12761.7	-1.58427	-1.62063	-1.54318	-1.40382
12779.1	-1.58689	-1.62309	-1.54526	-1.40461
12796.4	-1.58893	-1.62551	-1.54667	-1.40756
12813.7	-1.59053	-1.62712	-1.55019	-1.41052
12831	-1.59272	-1.62877	-1.55197	-1.41187
12848.3	-1.59506	-1.63119	-1.55291	-1.41431
12865.5	-1.59648	-1.63322	-1.55602	-1.41632
12882.8	-1.59875	-1.6346	-1.55798	-1.42005
12900.2	-1.60143	-1.63799	-1.55898	-1.42251
12917.4	-1.6043	-1.6397	-1.56215	-1.42449
12934.8	-1.6057	-1.64092	-1.56465	-1.42459
12952	-1.60704	-1.64296	-1.56574	-1.4252
12969.3	-1.60976	-1.64392	-1.56921	-1.4305
12986.7	-1.61271	-1.6469	-1.56989	-1.43175
13003.9	-1.61324	-1.64994	-1.57236	-1.43475
13021.2	-1.61638	-1.65225	-1.57367	-1.43534
13038.5	-1.61808	-1.65416	-1.57632	-1.43862
13055.9	-1.6193	-1.65496	-1.57769	-1.44023
13073.2	-1.62239	-1.65799	-1.58035	-1.44422
13090.5	-1.62453	-1.66069	-1.58173	-1.4455
13107.7	-1.62564	-1.6616	-1.58412	-1.44641
13125.1	-1.62815	-1.66396	-1.58595	-1.44829
13142.4	-1.62987	-1.66548	-1.58932	-1.45095
13159.6	-1.63242	-1.66793	-1.5902	-1.45223
13176.9	-1.63504	-1.67005	-1.59271	-1.45538
13194.1	-1.63627	-1.67235	-1.59517	-1.45804
13211.5	-1.63844	-1.67486	-1.59666	-1.46068
13228.8	-1.64093	-1.67687	-1.59821	-1.462
13246.1	-1.64252	-1.67928	-1.60057	-1.4639
13263.4	-1.64636	-1.68052	-1.60219	-1.46481
13280.7	-1.64604	-1.68231	-1.60381	-1.46795
13297.9	-1.64867	-1.68497	-1.60662	-1.47064
13315.2	-1.65132	-1.68812	-1.60905	-1.47304
13332.5	-1.65307	-1.69017	-1.61059	-1.47378
13349.8	-1.65452	-1.69098	-1.61126	-1.47689
13367	-1.65712	-1.69258	-1.61419	-1.47881
13384.4	-1.66022	-1.69605	-1.6169	-1.48104
13401.6	-1.66177	-1.69724	-1.61964	-1.48268
13418.9	-1.66366	-1.70128	-1.62188	-1.48529
13436.2	-1.66628	-1.70294	-1.62322	-1.48734
13453.5	-1.66737	-1.70436	-1.62469	-1.48937
13470.8	-1.66968	-1.70563	-1.62772	-1.49009
13488	-1.67097	-1.70842	-1.62892	-1.49353
13505.3	-1.67385	-1.71071	-1.63117	-1.49494
13522.6	-1.67599	-1.71119	-1.63384	-1.49788
13539.9	-1.6783	-1.71372	-1.63646	-1.5017
13557.2	-1.67899	-1.71462	-1.63661	-1.5029
13574.4	-1.68252	-1.718	-1.63837	-1.5044
13591.7	-1.68358	-1.7203	-1.6414	-1.50674
13609	-1.68672	-1.7215	-1.64326	-1.50888
13626.3	-1.68763	-1.72397	-1.64556	-1.51154
13643.6	-1.68891	-1.72627	-1.64758	-1.51345
13660.9	-1.69224	-1.7286	-1.64877	-1.51429
13678.2	-1.69475	-1.73066	-1.64997	-1.5172
13695.4	-1.69695	-1.73239	-1.65323	-1.51922
13712.7	-1.69823	-1.73407	-1.6563	-1.52287
13730	-1.70156	-1.73674	-1.65756	-1.52444
13747.4	-1.70301	-1.73957	-1.65939	-1.52568
13764.6	-1.70454	-1.74188	-1.66194	-1.52911
13781.9	-1.70622	-1.74359	-1.66312	-1.53094
13799.2	-1.70899	-1.7459	-1.66543	-1.53239
13816.5	-1.71121	-1.74774	-1.6687	-1.53416
13833.8	-1.71271	-1.74995	-1.66926	-1.53714
13851.1	-1.7147	-1.75169	-1.67101	-1.53944
13868.5	-1.71667	-1.75345	-1.67278	-1.54119
13885.7	-1.71972	-1.755	-1.67563	-1.54343
13903	-1.72135	-1.75774	-1.67734	-1.54577
13920.2	-1.72354	-1.75889	-1.68075	-1.54891
13937.6	-1.72508	-1.76208	-1.68271	-1.55107
13954.9	-1.72752	-1.7638	-1.68401	-1.55257
13972.1	-1.72978	-1.76558	-1.68636	-1.55325
13989.5	-1.73215	-1.76814	-1.68742	-1.55689
14006.7	-1.7331	-1.7701	-1.6898	-1.55829
14024	-1.73538	-1.77213	-1.6925	-1.56031
14041.3	-1.73736	-1.77442	-1.69382	-1.56203
14058.6	-1.73875	-1.77482	-1.69671	-1.56473
14075.9	-1.7416	-1.77907	-1.69819	-1.56662
14093.2	-1.7443	-1.77991	-1.70061	-1.56925
14110.5	-1.74538	-1.7829	-1.70217	-1.57084
14127.8	-1.74903	-1.78336	-1.70363	-1.5726
14145	-1.74881	-1.78515	-1.70667	-1.57455
14162.3	-1.75242	-1.78818	-1.70826	-1.57736
14179.6	-1.75441	-1.7906	-1.70935	-1.57857
14196.9	-1.75684	-1.79229	-1.71201	-1.58164
14214.2	-1.75844	-1.7957	-1.71426	-1.58392
14231.5	-1.7601	-1.79543	-1.71752	-1.5854
14248.8	-1.76172	-1.79881	-1.7186	-1.58869
14266.1	-1.76428	-1.80035	-1.72061	-1.59127
14283.4	-1.76659	-1.80218	-1.72154	-1.5927
14300.7	-1.76849	-1.80494	-1.72395	-1.59481
14318	-1.7708	-1.80638	-1.72685	-1.59727
14335.2	-1.77255	-1.8098	-1.72803	-1.5983
14352.5	-1.77494	-1.81093	-1.7314	-1.60046
14369.8	-1.77705	-1.81256	-1.73131	-1.60377
14387.1	-1.77749	-1.81481	-1.73432	-1.60568
14404.4	-1.78106	-1.81652	-1.73612	-1.60625
14421.6	-1.78283	-1.81947	-1.73728	-1.60905
14438.9	-1.78491	-1.82132	-1.74154	-1.61248
14456.3	-1.78726	-1.82222	-1.74302	-1.61299
14473.6	-1.7889	-1.82501	-1.74546	-1.61555
14490.8	-1.79106	-1.82687	-1.74649	-1.61865
14508	-1.79218	-1.82855	-1.74798	-1.62004
14525.4	-1.7949	-1.83149	-1.75084	-1.62187
14542.7	-1.7966	-1.83391	-1.75247	-1.62319
14560	-1.79917	-1.83432	-1.75388	-1.62606
14577.3	-1.80191	-1.83764	-1.75661	-1.62681
14594.5	-1.80215	-1.83986	-1.75849	-1.6299
14611.8	-1.80483	-1.8417	-1.76208	-1.63284
14629.2	-1.80748	-1.84396	-1.76284	-1.63398
14646.4	-1.81033	-1.84497	-1.76433	-1.63576
14663.8	-1.81023	-1.84848	-1.76695	-1.6385
14681.1	-1.81338	-1.84987	-1.76852	-1.64069
14698.4	-1.81488	-1.85164	-1.77091	-1.64255
14715.6	-1.81765	-1.85453	-1.77217	-1.6439
14733	-1.81928	-1.85664	-1.77449	-1.64658
14750.2	-1.82101	-1.85832	-1.77648	-1.64865
14767.5	-1.8232	-1.86001	-1.77865	-1.65267
14784.8	-1.82579	-1.8614	-1.78013	-1.65275
14802	-1.82708	-1.86415	-1.78288	-1.65447
14819.3	-1.82905	-1.86617	-1.78407	-1.65648
14836.7	-1.83008	-1.86823	-1.78628	-1.65999
14854	-1.83268	-1.87003	-1.78803	-1.65994
14871.2	-1.83628	-1.87179	-1.78933	-1.66388
14888.5	-1.83732	-1.87455	-1.79215	-1.66588
14905.9	-1.83883	-1.87705	-1.79377	-1.6678
14923.2	-1.84172	-1.87769	-1.79663	-1.6697
14940.5	-1.84287	-1.88065	-1.79901	-1.67143
14957.8	-1.84615	-1.88113	-1.80062	-1.67517
14975	-1.84781	-1.88389	-1.80227	-1.67686
14992.4	-1.84964	-1.88643	-1.80397	-1.67757
15009.7	-1.85215	-1.88875	-1.80635	-1.68199
15027	-1.85363	-1.88985	-1.80879	-1.68308
15044.3	-1.85493	-1.89295	-1.80988	-1.68531
15061.6	-1.85608	-1.89312	-1.81234	-1.68709
15078.8	-1.8591	-1.89723	-1.81456	-1.68962
15096.1	-1.86239	-1.89765	-1.8172	-1.69146
15113.4	-1.86512	-1.90135	-1.81723	-1.6935
15130.7	-1.86496	-1.90288	-1.82075	-1.69652
15147.9	-1.86685	-1.90364	-1.82211	-1.69678
15165.3	-1.86849	-1.90696	-1.8254	-1.70048
15182.6	-1.87149	-1.90845	-1.82675	-1.70304
15199.9	-1.87442	-1.90928	-1.82899	-1.70501
15217.2	-1.87691	-1.91313	-1.82986	-1.70667
15234.4	-1.87769	-1.91484	-1.83305	-1.70904
15251.8	-1.88021	-1.91688	-1.8327	-1.71116
15269	-1.88133	-1.91864	-1.83641	-1.71322
15286.3	-1.88343	-1.92147	-1.83811	-1.71514
15303.6	-1.88646	-1.92179	-1.83965	-1.71642
15320.9	-1.88868	-1.92528	-1.84215	-1.71921
15338.2	-1.89093	-1.92683	-1.84387	-1.72258
15355.5	-1.89245	-1.92946	-1.84668	-1.72426
15372.8	-1.89434	-1.93162	-1.84726	-1.7259
15390	-1.89638	-1.93293	-1.85029	-1.72809
15407.4	-1.89735	-1.9345	-1.85292	-1.73001
15424.7	-1.89939	-1.93718	-1.85483	-1.7328
15442	-1.90107	-1.9394	-1.85525	-1.73404
15459.2	-1.90484	-1.94071	-1.85749	-1.73699
15476.6	-1.90683	-1.94253	-1.85945	-1.7379
15493.8	-1.90936	-1.94508	-1.86172	-1.74055
15511.2	-1.91087	-1.94637	-1.86498	-1.74158
15528.5	-1.91173	-1.94897	-1.86708	-1.74556
15545.8	-1.915	-1.952	-1.86827	-1.74667
15563.1	-1.91564	-1.95223	-1.86992	-1.75001
15580.3	-1.91813	-1.95471	-1.87159	-1.75092
15597.6	-1.92037	-1.95677	-1.87344	-1.75314
15614.9	-1.92227	-1.95996	-1.87577	-1.75604
15632.2	-1.92341	-1.96128	-1.87839	-1.75768
15649.5	-1.92716	-1.9629	-1.87827	-1.75967
15666.7	-1.92975	-1.9658	-1.88204	-1.76267
15684.1	-1.93062	-1.96641	-1.88319	-1.76468
15701.3	-1.93172	-1.96908	-1.88587	-1.76649
15718.6	-1.93487	-1.97138	-1.88808	-1.76782
15735.9	-1.93663	-1.97252	-1.8893	-1.77037
15753.2	-1.93806	-1.97421	-1.89172	-1.77317
15770.5	-1.93986	-1.97691	-1.89366	-1.77416
15787.8	-1.94204	-1.97763	-1.89486	-1.77609
15805.1	-1.9441	-1.98132	-1.89721	-1.77898
15822.3	-1.94574	-1.9831	-1.89962	-1.78013
15839.6	-1.94815	-1.98504	-1.90152	-1.78163
15856.9	-1.95039	-1.98644	-1.90244	-1.78451
15874.1	-1.95208	-1.98801	-1.90581	-1.78636
15891.3	-1.95387	-1.99169	-1.90755	-1.78882
15908.6	-1.9562	-1.99279	-1.90911	-1.79169
15925.9	-1.9588	-1.99516	-1.91084	-1.79242
15943.2	-1.96073	-1.99689	-1.91221	-1.79592
15960.5	-1.96202	-1.99884	-1.91568	-1.79742
15977.7	-1.96476	-2.00116	-1.91674	-1.7997
15995	-1.96662	-2.00218	-1.91989	-1.80183
16012.3	-1.96834	-2.00505	-1.92012	-1.8035
16029.6	-1.97021	-2.00693	-1.92295	-1.80688
16046.9	-1.97277	-2.00817	-1.92589	-1.80853
16064.2	-1.97399	-2.0095	-1.92728	-1.80964
16081.5	-1.97631	-2.0129	-1.92886	-1.81195
16098.8	-1.9788	-2.01549	-1.93126	-1.81411
16116.1	-1.97965	-2.01725	-1.93253	-1.81724
16133.4	-1.9826	-2.0181	-1.93503	-1.81802
16150.6	-1.98511	-2.02052	-1.93691	-1.82104
16168	-1.98583	-2.02229	-1.93915	-1.82357
16185.3	-1.98778	-2.02501	-1.94098	-1.82595
16202.6	-1.98915	-2.02809	-1.94294	-1.82607
16219.8	-1.99317	-2.02753	-1.94427	-1.82821
16237.1	-1.99392	-2.03037	-1.94631	-1.83148
16254.4	-1.99603	-2.03234	-1.94889	-1.83366
16271.6	-1.99786	-2.03419	-1.95092	-1.83472
16289	-2.00087	-2.03615	-1.95365	-1.83755
16306.2	-2.00173	-2.03809	-1.95418	-1.84018
16323.5	-2.00414	-2.04097	-1.95588	-1.84164
16340.8	-2.00726	-2.04229	-1.95813	-1.84286
16358.1	-2.00756	-2.04365	-1.95992	-1.84608
16375.4	-2.00996	-2.04679	-1.96279	-1.84729
16392.6	-2.01151	-2.04902	-1.96369	-1.85012
16410	-2.01467	-2.04975	-1.96631	-1.85322
16427.3	-2.01618	-2.05302	-1.96833	-1.85419
16444.5	-2.01828	-2.05394	-1.97007	-1.85523
16461.9	-2.02023	-2.05675	-1.97316	-1.85685
16479.2	-2.02038	-2.05882	-1.97429	-1.86088
16496.5	-2.02294	-2.06006	-1.97541	-1.86279
16513.8	-2.02655	-2.06207	-1.97715	-1.86412
16531.1	-2.02863	-2.0649	-1.97981	-1.8671
16548.3	-2.03091	-2.06595	-1.9813	-1.86886
16565.6	-2.03078	-2.06833	-1.98404	-1.87068
16582.9	-2.03421	-2.06988	-1.98453	-1.87397
16600.2	-2.0352	-2.07145	-1.9882	-1.87413
16617.5	-2.03748	-2.07332	-1.9901	-1.87769
16634.8	-2.03941	-2.07648	-1.99218	-1.87947
16652	-2.04167	-2.07763	-1.99358	-1.88059
16669.3	-2.04369	-2.08003	-1.99542	-1.88295
16686.6	-2.04475	-2.08037	-1.99636	-1.88466
16703.9	-2.04653	-2.08479	-1.99909	-1.88649
16721.2	-2.04834	-2.0858	-2.00001	-1.89027
16738.5	-2.05129	-2.08639	-2.00256	-1.89285
16755.8	-2.05331	-2.08973	-2.00555	-1.89341
16773.1	-2.05561	-2.09216	-2.00722	-1.89636
16790.4	-2.05805	-2.09366	-2.00894	-1.89808
16807.7	-2.05835	-2.09579	-2.01088	-1.89916
16824.9	-2.06082	-2.09687	-2.01184	-1.90183
16842.2	-2.06208	-2.0995	-2.01544	-1.90442
16859.5	-2.06498	-2.10118	-2.01634	-1.90615
16876.8	-2.06649	-2.10232	-2.0188	-1.90802
16894.1	-2.06785	-2.10578	-2.02059	-1.91173
16911.4	-2.07096	-2.10672	-2.02259	-1.91339
16928.7	-2.07323	-2.10894	-2.02371	-1.91441
16946	-2.07494	-2.11117	-2.02485	-1.91759
16963.3	-2.07669	-2.11397	-2.02869	-1.91792
16980.6	-2.07901	-2.11617	-2.03	-1.92029
16998	-2.081	-2.11669	-2.0314	-1.92454
17015.2	-2.08272	-2.1197	-2.03327	-1.92578
17032.5	-2.08547	-2.12104	-2.0368	-1.92612
17049.8	-2.08718	-2.12346	-2.03758	-1.92841
17067.1	-2.08918	-2.1246	-2.04006	-1.93247
17084.5	-2.09127	-2.12668	-2.04137	-1.93424
17101.7	-2.09174	-2.11795	-2.04297	-1.93512

## Sheet: Fig2c
Time (s)	Uninhibited	2 µM Nec-1f	10 µM Nec-1f	2 µMPMC	2 µM Fer-1		unit: ΔSTY-BODIPY in µM
0	0	0	0	0	0
60	-0.00434424	-0.00423141	-0.00425397	0.000248243	0.000789863
120	-0.00947835	-0.00957991	-0.00845153	1.12838e-05	0.00027081
180	-0.0145109	-0.0152443	-0.0135179	1.66667e-10	1.12837e-05
240	-0.0208975	-0.0204687	-0.0191372	0.000372364	0.000293377
300	-0.0265394	-0.0263476	-0.0236733	-0.00018054	0.000530337
360	-0.0331855	-0.0336933	-0.0302856	-9.027e-05	0.000349797
420	-0.0399106	-0.0404184	-0.0369656	-0.000236959	0.000146689
480	-0.0463085	-0.047719	-0.0429685	-0.00045135	-1.12838e-05
540	-0.0542297	-0.0549293	-0.0499983	-0.000654458	9.027e-05
600	-0.0613272	-0.0629633	-0.0570732	-0.000440066	0
660	-0.0696433	-0.0711441	-0.0651975	-0.000643174	0.000157972
720	-0.0765151	-0.0786026	-0.0735814	-0.00109452	-0.000236959
780	-0.0853616	-0.0883066	-0.0819313	-0.0010381	0.000519053
840	-0.0928991	-0.0961037	-0.0914097	-0.00146689	4.5135e-05
900	-0.101464	-0.10495	-0.0993873	-0.00190695	-0.000203108
960	-0.109486	-0.114383	-0.108742	-0.00164743	-9.027e-05
1020	-0.118716	-0.123659	-0.117091	-0.00199722	-0.000169256
1080	-0.126931	-0.130587	-0.12657	-0.00249371	-0.000530336
1140	-0.137075	-0.142006	-0.136285	-0.00249371	-0.000372364
1200	-0.144274	-0.150909	-0.146192	-0.00283222	-0.000665742
1260	-0.153132	-0.161651	-0.155772	-0.00292249	-0.000981686
1320	-0.161798	-0.170554	-0.165724	-0.00378006	-0.000925268
1380	-0.171141	-0.180247	-0.17518	-0.00365594	-0.00099297
1440	-0.180912	-0.18959	-0.186137	-0.00424269	-0.000947835
1500	-0.188506	-0.198628	-0.192952	-0.00481816	-0.00162486
1560	-0.198628	-0.207474	-0.205093	-0.004931	-0.0012525
1620	-0.208445	-0.216964	-0.215001	-0.00503255	-0.00160229
1680	-0.217551	-0.226149	-0.224784	-0.00582242	-0.00146689
1740	-0.226623	-0.238053	-0.23477	-0.00653329	-0.00220033
1800	-0.235876	-0.24655	-0.243898	-0.0061835	-0.00161358
1860	-0.243402	-0.255994	-0.253377	-0.00704106	-0.00214391
1920	-0.252305	-0.264683	-0.263058	-0.00736829	-0.00287736
1980	-0.261873	-0.276542	-0.272627	-0.00775194	-0.00294506
2040	-0.271668	-0.287002	-0.285344	-0.00864335	-0.00311432
2100	-0.283256	-0.295093	-0.294032	-0.00978301	-0.00371235
2160	-0.288875	-0.304063	-0.303093	-0.00963632	-0.00425397
2220	-0.298038	-0.314331	-0.312052	-0.0104488	-0.00438938
2280	-0.30808	-0.320989	-0.322964	-0.0106293	-0.00487458
2340	-0.314693	-0.333841	-0.332431	-0.0117464	-0.00461505
2400	-0.325785	-0.34095	-0.341469	-0.0119608	-0.00490843
2460	-0.333209	-0.35308	-0.353125	-0.0124008	-0.0053485
2520	-0.341898	-0.359015	-0.361362	-0.0130892	-0.00591269
2580	-0.350676	-0.369622	-0.371224	-0.0139467	-0.0062512
2640	-0.358947	-0.377983	-0.381752	-0.014556	-0.00658971
2700	-0.369001	-0.388251	-0.390361	-0.0151654	-0.00682667
2760	-0.373718	-0.393487	-0.398847	-0.0159214	-0.00705235
2820	-0.383399	-0.405854	-0.408303	-0.0166887	-0.00749241
2880	-0.39395	-0.412365	-0.41953	-0.0176591	-0.00758268
2940	-0.399772	-0.426153	-0.427496	-0.0183699	-0.00830484
3000	-0.408077	-0.434086	-0.437753	-0.0194081	-0.00851923
3060	-0.417499	-0.439468	-0.447841	-0.0203785	-0.00925268
3120	-0.427869	-0.44757	-0.454487	-0.0218905	-0.00933166
3180	-0.432743	-0.458199	-0.463469	-0.0226352	-0.00938808
3240	-0.441906	-0.46594	-0.472676	-0.0234251	-0.0102456
3300	-0.447773	-0.471548	-0.481421	-0.0245083	-0.0106857
3360	-0.456078	-0.482516	-0.492096	-0.025648	-0.0112499
3420	-0.462273	-0.490618	-0.499611	-0.0273631	-0.0118592
3480	-0.471525	-0.4953	-0.509947	-0.0291572	-0.012209
3540	-0.476908	-0.504384	-0.515227	-0.0298117	-0.0123783
3600	-0.485935	-0.51402	-0.526128	-0.0312221	-0.0127845
3660	-0.494319	-0.521772	-0.535042	-0.0338738	-0.0136308
3720	-0.499893	-0.524604	-0.544994	-0.0357695	-0.0140596
3780	-0.506787	-0.534241	-0.551019	-0.0375298	-0.0150412
3840	-0.514122	-0.544971	-0.558128	-0.0403845	-0.0157521
3900	-0.519628	-0.549259	-0.569626	-0.0437697	-0.0161583
3960	-0.529118	-0.554574	-0.574648	-0.0474482	-0.0170385
4020	-0.537287	-0.563533	-0.583878	-0.0531803	-0.0178735
4080	-0.541033	-0.57071	-0.593661	-0.0589463	-0.0182345
4140	-0.549338	-0.580222	-0.599878	-0.0665967	-0.0193855
4200	-0.554664	-0.583742	-0.606141	-0.075714	-0.0203446
4260	-0.562326	-0.59216	-0.614773	-0.0864448	-0.0208975
4320	-0.568385	-0.597971	-0.621599	-0.0968372	-0.0219695
4380	-0.571285	-0.607235	-0.62969	-0.106665	-0.022387
4440	-0.580357	-0.614141	-0.640895	-0.118276	-0.0236846
4500	-0.587579	-0.620798	-0.649876	-0.129425	-0.0242601
4560	-0.592611	-0.624894	-0.654638	-0.140596	-0.0253207
4620	-0.600476	-0.627106	-0.658351	-0.152263	-0.0271149
4680	-0.605012	-0.635648	-0.665945	-0.162734	-0.0285592
4740	-0.611613	-0.642113	-0.677285	-0.173307	-0.0296763
4800	-0.615664	-0.650689	-0.682001	-0.184817	-0.0310529
4860	-0.622976	-0.657662	-0.689697	-0.196416	-0.0322151
4920	-0.626158	-0.663733	-0.695169	-0.206955	-0.033761
4980	-0.632906	-0.666396	-0.702797	-0.217178	-0.0358146
5040	-0.640759	-0.671304	-0.713788	-0.229297	-0.036943
5100	-0.644754	-0.674881	-0.714115	-0.239407	-0.0395947
5160	-0.64771	-0.680591	-0.720885	-0.252474	-0.0413888
5220	-0.653747	-0.690475	-0.728468	-0.260959	-0.0432168
5280	-0.660517	-0.691671	-0.739785	-0.273371	-0.045891
5340	-0.665753	-0.698611	-0.741106	-0.284238	-0.0474595
5400	-0.669916	-0.70537	-0.746454	-0.293829	-0.0503143
5460	-0.675919	-0.715379	-0.755515	-0.306151	-0.0534511
5520	-0.678819	-0.715514	-0.763605	-0.316701	-0.0563172
5580	-0.683908	-0.717805	-0.766708	-0.327184	-0.0585288
5640	-0.688456	-0.72163	-0.772565	-0.336199	-0.0623653
5700	-0.694289	-0.727136	-0.782483	-0.345994	-0.0666193
5760	-0.69983	-0.74185	-0.78588	-0.359026	-0.0690453
5820	-0.706589	-0.741512	-0.792593	-0.367275	-0.0729269
5880	-0.710199	-0.749997	-0.794252	-0.378085	-0.0771244
5940	-0.713099	-0.753405	-0.801609	-0.388567	-0.0819426
6000	-0.719497	-0.752908	-0.807556	-0.398644	-0.0862417
6060	-0.723334	-0.757061	-0.813762	-0.406621	-0.0899541
6120	-0.729156	-0.761405	-0.819753	-0.418808	-0.0957539
6180	-0.730679	-0.76461	-0.823872	-0.425691	-0.101249
6240	-0.734008	-0.775408	-0.829198	-0.438712	-0.106225
6300	-0.738273	-0.776898	-0.831962	-0.449127	-0.111066
6360	-0.743069	-0.782314	-0.838326	-0.455299	-0.11708
6420	-0.742606	-0.787234	-0.843709	-0.467159	-0.122903
6480	-0.752276	-0.787741	-0.845525	-0.477179	-0.128714
6540	-0.75336	-0.78826	-0.853244	-0.487853	-0.135823
6600	-0.757975	-0.790303	-0.861492	-0.495142	-0.141904
6660	-0.76268	-0.798529	-0.864742	-0.504316	-0.148043
6720	-0.765896	-0.805513	-0.871094	-0.516175	-0.156359
6780	-0.768469	-0.809575	-0.873001	-0.523577	-0.163253
6840	-0.770703	-0.815025	-0.878722	-0.531792	-0.170091
6900	-0.77314	-0.819663	-0.882863	-0.539521	-0.177493
6960	-0.780757	-0.818501	-0.884872	-0.550038	-0.18511
7020	-0.78175	-0.823421	-0.892229	-0.557406	-0.194114
7080	-0.784153	-0.8206	-0.894125	-0.56658	-0.200196
7140	-0.788825	-0.823872	-0.899868	-0.576555	-0.208896
7200	-0.790935	-0.833023	-0.900647	-0.58407	-0.21781
7260	-0.793124	-0.839601	-0.909674	-0.592623	-0.224784
7320	-0.797366	-0.838597	-0.91404	-0.59998	-0.232964
7380	-0.799036	-0.84407	-0.919073	-0.608318	-0.240976
7440	-0.802591	-0.842941	-0.921679	-0.615393	-0.249315
7500	-0.806867	-0.847071	-0.923158	-0.622649	-0.259075
7560	-0.809282	-0.847511	-0.925132	-0.632003	-0.268328
7620	-0.810625	-0.850682	-0.927547	-0.635885	-0.27582
7680	-0.813638	-0.85805	-0.934408	-0.646548	-0.283437
7740	-0.817068	-0.865735	-0.93689	-0.654006	-0.294088
7800	-0.820961	-0.869684	-0.942938	-0.662548	-0.302675
7860	-0.821085	-0.869165	-0.946447	-0.666543	-0.310213
7920	-0.823962	-0.869864	-0.951773	-0.674938	-0.319748
7980	-0.824944	-0.870778	-0.953838	-0.684653	-0.329418
8040	-0.831172	-0.868386	-0.956433	-0.688365	-0.338806
8100	-0.83247	-0.869921	-0.958397	-0.696366	-0.345847
8160	-0.835201	-0.879467	-0.966871	-0.702312	-0.356363
8220	-0.837029	-0.887591	-0.967458	-0.711711	-0.362547
8280	-0.838451	-0.888076	-0.970516	-0.715661	-0.373605
8340	-0.841994	-0.890536	-0.979057	-0.72348	-0.380748
8400	-0.842343	-0.889205	-0.9746	-0.725229	-0.391535
8460	-0.842152	-0.892421	-0.979069	-0.734505	-0.398836
8520	-0.847692	-0.891157	-0.984575	-0.742099	-0.409126
8580	-0.845334	-0.892488	-0.989032	-0.747086	-0.418356
8640	-0.848911	-0.893752	-0.988784	-0.751227	-0.426729
8700	-0.850682	-0.896686	-0.996096	-0.755876	-0.433714
8760	-0.853808	-0.90164	-0.997055	-0.762229	-0.441533
8820	-0.854677	-0.904596	-0.998217	-0.769902	-0.450978
8880	-0.86112	-0.90727	-0.998996	-0.771549	-0.460005
8940	-0.858626	-0.908455	-1.00828	-0.779628	-0.469178
9000	-0.85945	-0.911795	-1.01291	-0.786861	-0.479954
9060	-0.8649	-0.910193	-1.01505	-0.790754	-0.483926
9120	-0.860104	-0.911411	-1.01724	-0.795335	-0.493551
9180	-0.868691	-0.913499	-1.01313	-0.801417	-0.500344
9240	-0.866795	-0.920517	-1.01911	-0.805389	-0.509766
9300	-0.865125	-0.923553	-1.02198	-0.808503	-0.520034
9360	-0.871704	-0.924873	-1.02546	-0.812611	-0.526455
9420	-0.866694	-0.925922	-1.02926	-0.817824	-0.534884
9480	-0.870485	-0.927378	-1.02521	-0.82526	-0.541394
9540	-0.872121	-0.926295	-1.0379	-0.83185	-0.550275
9600	-0.875337	-0.925403	-1.03938	-0.831342	-0.556323
9660	-0.879896	-0.927682	-1.0408	-0.838417	-0.567528
9720	-0.877492	-0.931462	-1.04086	-0.842659	-0.572459
9780	-0.87765	-0.930989	-1.04313	-0.845492	-0.581666
9840	-0.875822	-0.935209	-1.04415	-0.849136	-0.586891
9900	-0.879151	-0.940196	-1.04678	-0.854496	-0.5933
9960	-0.882367	-0.933381	-1.04991	-0.855985	-0.603252
10020	-0.882875	-0.938955	-1.05216	-0.858265	-0.610079
10080	-0.883552	-0.938425	-1.06127	-0.86455	-0.616973
10140	-0.883484	-0.939564	-1.06136	-0.864967	-0.62547
10200	-0.886271	-0.938831	-1.05711	-0.87466	-0.63277
10260	-0.887275	-0.941212	-1.05933	-0.874513	-0.63655
10320	-0.884985	-0.941584	-1.06715	-0.880798	-0.643761
10380	-0.885312	-0.946549	-1.06815	-0.879941	-0.650937
10440	-0.887038	-0.945759	-1.07469	-0.882491	-0.65553
10500	-0.89259	-0.951401	-1.07191	-0.889577	-0.666904
10560	-0.893549	-0.948896	-1.07094	-0.888799	-0.670435
10620	-0.893899	-0.948727	-1.07497	-0.896449	-0.67628
10680	-0.892319	-0.951288	-1.07092	-0.897318	-0.681471
10740	-0.895016	-0.948681	-1.07452	-0.900522	-0.691389
10800	-0.897566	-0.943198	-1.08067	-0.902147	-0.694718
10860	-0.89663	-0.952134	-1.07681	-0.903264	-0.700947
10920	-0.895332	-0.955395	-1.08369	-0.910057	-0.710436
10980	-0.896065	-0.957178	-1.08113	-0.910599	-0.712772
11040	-0.897544	-0.95957	-1.08778	-0.913736	-0.718843
11100	-0.89734	-0.961996	-1.09211	-0.915564	-0.723909
11160	-0.902452	-0.959469	-1.0883	-0.919998	-0.733015
11220	-0.902452	-0.962436	-1.0907	-0.922661	-0.736062
11280	-0.898232	-0.957551	-1.09048	-0.924986	-0.744017
11340	-0.901199	-0.960202	-1.09769	-0.92353	-0.74703
11400	-0.901335	-0.950938	-1.09982	-0.921578	-0.755899
11460	-0.897735	-0.959006	-1.09809	-0.931248	-0.762353
11520	-0.903671	-0.963869	-1.10082	-0.931451	-0.765772
11580	-0.901967	-0.969455	-1.09808	-0.935299	-0.771651
11640	-0.904246	-0.963824	-1.10387	-0.936461	-0.775092
11700	-0.903558	-0.964501	-1.09538	-0.937556	-0.780125
11760	-0.908071	-0.969658	-1.1032	-0.938831	-0.786782
11820	-0.909798	-0.966735	-1.10206	-0.941765	-0.790607
11880	-0.90683	-0.963294	-1.10712	-0.945612	-0.793677
11940	-0.907451	-0.961489	-1.1068	-0.945962	-0.797806
12000	-0.904776	-0.968891	-1.10926	-0.947045	-0.80135
12060	-0.910881	-0.977139	-1.1124	-0.954617	-0.806484
12120	-0.908635	-0.972761	-1.10893	-0.955271	-0.812216
12180	-0.909956	-0.973415	-1.11535	-0.950588	-0.814597
12240	-0.908635	-0.974973	-1.11504	-0.953116	-0.820837
12300	-0.911197	-0.972806	-1.11701	-0.954605	-0.825091
12360	-0.911265	-0.97214	-1.1154	-0.96062	-0.82456
12420	-0.909437	-0.970595	-1.12056	-0.963001	-0.832696
12480	-0.912652	-0.974589	-1.1197	-0.963429	-0.838044
12540	-0.913882	-0.966939	-1.11861	-0.960383	-0.842106
12600	-0.91307	-0.969805	-1.12216	-0.964501	-0.843799
12660	-0.912382	-0.974995	-1.12471	-0.966036	-0.845142
12720	-0.914356	-0.978256	-1.12491	-0.966848	-0.848832
12780	-0.911614	-0.97539	-1.1317	-0.967029	-0.853695
12840	-0.911671	-0.97855	-1.12283	-0.970831	-0.857396
12900	-0.912506	-0.983311	-1.12528	-0.971678	-0.860815
12960	-0.913262	-0.980366	-1.12876	-0.976315	-0.863196
13020	-0.914526	-0.980626	-1.12761	-0.972998	-0.869413
13080	-0.912641	-0.977703	-1.13051	-0.973585	-0.871173
13140	-0.913973	-0.978087	-1.12381	-0.973675	-0.872155
13200	-0.910215	-0.978177	-1.12981	-0.974668	-0.875653
13260	-0.915383	-0.980908	-1.13345	-0.97794	-0.879332
13320	-0.913397	-0.9782	-1.13241	-0.978538	-0.883044
13380	-0.914593	-0.983898	-1.1341	-0.97899	-0.88881
13440	-0.914164	-0.978911	-1.13232	-0.981664	-0.884793
13500	-0.915361	-0.977196	-1.13614	-0.979497	-0.889363
13560	-0.912675	-0.981517	-1.13491	-0.978471	-0.895953
13620	-0.910328	-0.98295	-1.1321	-0.982657	-0.901538
13680	-0.912878	-0.985297	-1.13715	-0.983718	-0.899484
13740	-0.916342	-0.983029	-1.14078	-0.983898	-0.903061
13800	-0.912528	-0.986584	-1.13697	-0.982273	-0.907338
13860	-0.913894	-0.982262	-1.13915	-0.983605	-0.904302
13920	-0.91377	-0.981833	-1.13944	-0.987859	-0.911152
13980	-0.917279	-0.981145	-1.14351	-0.985489	-0.914751
14040	-0.909583	-0.987419	-1.13859	-0.987024	-0.91483
14100	-0.914898	-0.979554	-1.14259	-0.986471	-0.918272
14160	-0.910949	-0.982318	-1.14258	-0.983255	-0.91993
14220	-0.913589	-0.984067	-1.1424	-0.986538	-0.920833
14280	-0.913961	-0.981946	-1.14911	-0.993534	-0.917956
14340	-0.914571	-0.980129	-1.1459	-0.987949	-0.92766
14400	-0.917234	-0.982984	-1.14337	-0.987859	-0.925979
14460	-0.914503	-0.984011	-1.14593	-0.991853	-0.926814
14520	-0.910486	-0.980874	-1.14698	-0.985884	-0.932218
14580	-0.910407	-0.97855	-1.14816	-0.987746	-0.932546
14640	-0.912258	-0.979667	-1.14916	-0.989043	-0.9332
14700	-0.915496	-0.983447	-1.15055	-0.988615	-0.938289
14760	-0.91448	-0.986606	-1.15146	-0.990634	-0.940625
14820	-0.914943	-0.984203	-1.14592	-0.992147	-0.940174
14880	-0.912427	-0.987058	-1.14861	-0.993083	-0.944811
14940	-0.913589	-0.985489	-1.14765	-0.990838	-0.94322
15000	-0.912968	-0.985004	-1.14749	-0.988242	-0.947406
15060	-0.913487	-0.980502	-1.15416	-0.992304	-0.949438
15120	-0.90771	-0.982725	-1.14864	-0.991458	-0.94805
15180	-0.912054	-0.982318	-1.14942	-0.991481	-0.950938
15240	-0.9136	-0.988908	-1.15157	-0.993241	-0.953691
15300	-0.912382	-0.984936	-1.15555	-0.991526	-0.95456
15360	-0.913724	-0.981348	-1.15089	-0.995092	-0.953274
15420	-0.90929	-0.984677	-1.15477	-0.99156	-0.956501
15480	-0.9114	-0.980705	-1.15593	-0.995148	-0.958498
15540	-0.911964	-0.982239	-1.15235	-0.988186	-0.960033
15600	-0.915022	-0.987306	-1.15335	-0.993365	-0.958487
15660	-0.91404	-0.988242	-1.15586	-0.992654	-0.962278
15720	-0.906841	-0.983876	-1.16001	-0.987689	-0.959006
15780	-0.910463	-0.983481	-1.1629	-0.991842	-0.963057
15840	-0.911039	-0.982093	-1.15005	-0.991469	-0.960699
15900	-0.909064	-0.984902	-1.15937	-0.98998	-0.9673
15960	-0.913499	-0.980998	-1.15379	-0.989788	-0.968496
16020	-0.907135	-0.984474	-1.15719	-0.989495	-0.965077
16080	-0.913713	-0.985782	-1.15341	-0.992406	-0.972806
16140	-0.905465	-0.980874	-1.15393	-0.995171	-0.968496
16200	-0.911061	-0.979904	-1.15891	-0.990555	-0.965731
16260	-0.908195	-0.985173	-1.156	-0.988705	-0.971881
16320	-0.910836	-0.98321	-1.15626	-0.994211	-0.975808
16380	-0.903027	-0.982025	-1.16044	-0.996592	-0.973449
16440	-0.908647	-0.97908	-1.1602	-0.991233	-0.974025
16500	-0.907202	-0.979351	-1.15832	-0.992722	-0.973585
16560	-0.90894	-0.988107	-1.1611	-0.99235	-0.976462
16620	-0.904224	-0.980208	-1.16165	-0.994787	-0.976203
16680	-0.904731	-0.979757	-1.16009	-0.993218	-0.978899
16740	-0.901662	-0.981923	-1.15723	-0.994053	-0.976146
16800	-0.903885	-0.980739	-1.16777	-0.993512	-0.974431
16860	-0.906717	-0.982555	-1.1592	-0.992677	-0.97838
16920	-0.906638	-0.982871	-1.16316	-0.993083	-0.980705
16980	-0.902869	-0.98075	-1.15884	-0.99235	-0.979351
17040	-0.90437	-0.977286	-1.16392	-0.992214	-0.980457
17100	-0.906819	-0.982973	-1.16455	-0.997089	-0.982465
17160	-0.906864	-0.981991	-1.16263	-0.993749	-0.976801
17220	-0.905815	-0.978764	-1.16426	-0.994527	-0.97732
17280	-0.906548	-0.979633	-1.16471	-0.994437	-0.981495
17340	-0.905036	-0.977297	-1.16161	-0.990815	-0.98128
17400	-0.901741	-0.980547	-1.16743	-0.992395	-0.985376
17460	-0.903422	-0.978166	-1.16115	-0.991537	-0.981517
17520	-0.901752	-0.979012	-1.1669	-0.991458	-0.982736
17580	-0.904528	-0.982521	-1.16671	-0.989111	-0.981935
17640	-0.90349	-0.977715	-1.17013	-0.991255	-0.986369
17700	-0.905634	-0.976733	-1.17235	-0.987024	-0.981416
17760	-0.899326	-0.982691	-1.16601	-0.990612	-0.984485
17820	-0.901673	-0.978527	-1.1679	-0.987633	-0.984428
17880	-0.899428	-0.975198	-1.16281	-0.988784	-0.978245
17940	-0.901504	-0.980942	-1.16827	-0.98901	-0.981946
18000	-0.898548	-0.978121	-1.16773	-0.992327	-0.985151
18060	-0.90094	-0.976451	-1.17394	-0.988626	-0.983277
18120	-0.901989	-0.97363	-1.16836	-0.986268	-0.980705
18180	-0.902418	-0.978448	-1.16779	-0.985342	-0.986584
18240	-0.899789	-0.973935	-1.16989	-0.987701	-0.979306
18300	-0.898051	-0.975785	-1.17195	-0.987396	-0.982657
18360	-0.896314	-0.978121	-1.17262	-0.988716	-0.982465
18420	-0.896009	-0.971373	-1.17061	-0.985839	-0.98031
18480	-0.901211	-0.9775	-1.175	-0.988175	-0.980987
18540	-0.895433	-0.975052	-1.17573	-0.986155	-0.981314
18600	-0.897149	-0.972727	-1.17368	-0.985952	-0.989495
18660	-0.893323	-0.978741	-1.17353	-0.986798	-0.977624
18720	-0.896156	-0.977918	-1.17308	-0.988333	-0.982059
18780	-0.894057	-0.976338	-1.17268	-0.985681	-0.981754
18840	-0.894745	-0.976135	-1.16871	-0.984135	-0.978538
18900	-0.89083	-0.973122	-1.17129	-0.984146	-0.984914
18960	-0.891721	-0.974476	-1.17743	-0.984361	-0.983368
19020	-0.891823	-0.973438	-1.17685	-0.983616	-0.982736
19080	-0.89136	-0.974487	-1.17598	-0.984632	-0.980163
19140	-0.893414	-0.978504	-1.17305	-0.98119	-0.98242
19200	-0.891518	-0.972039	-1.17687	-0.982702	-0.978516
19260	-0.890232	-0.971091	-1.18	-0.981348	-0.981224
19320	-0.892906	-0.975424	-1.17059	-0.981088	-0.98031
19380	-0.887896	-0.9746	-1.17298	-0.980242	-0.980806
19440	-0.89013	-0.97442	-1.173	-0.981743	-0.979069
19500	-0.887083	-0.97337	-1.17117	-0.976733	-0.975289
19560	-0.889126	-0.973043	-1.17573	-0.977015	-0.976315
19620	-0.886756	-0.970132	-1.1722	-0.977399	-0.976812
19680	-0.890187	-0.975717	-1.17451	-0.979238	-0.977399
19740	-0.888753	-0.967356	-1.17852	-0.977658	-0.974555
19800	-0.885267	-0.96713	-1.17466	-0.97548	-0.976112
19860	-0.882683	-0.964637	-1.17564	-0.974002	-0.973269
19920	-0.883303	-0.96625	-1.17494	-0.97539	-0.971497
19980	-0.885447	-0.969895	-1.17037	-0.975176	-0.969274
20040	-0.880482	-0.962267	-1.17427	-0.971497	-0.966905
20100	-0.883247	-0.968259	-1.17016	-0.976011	-0.970696
20160	-0.882186	-0.967119	-1.17362	-0.969455	-0.969398
20220	-0.882491	-0.971283	-1.1735	-0.975695	-0.96774
20280	-0.879681	-0.965314	-1.1733	-0.967074	-0.970549
20340	-0.880877	-0.962267	-1.17624	-0.971644	-0.967221
20400	-0.882604	-0.966803	-1.17497	-0.974284	-0.972118
20460	-0.875066	-0.959762	-1.17104	-0.970042	-0.967807
20520	-0.879907	-0.963497	-1.16936	-0.971396	-0.969929
20580	-0.88046	-0.959085	-1.17392	-0.9702	-0.969771
20640	-0.878327	-0.96036	-1.17266	-0.966848	-0.96651
20700	-0.878621	-0.963553	-1.18082	-0.970245	-0.968067
20760	-0.878203	-0.966735	-1.17662	-0.961455	-0.961252
20820	-0.87721	-0.961511	-1.17741	-0.964535	-0.965562
20880	-0.874874	-0.964795	-1.17605	-0.963576	-0.966679
20940	-0.874299	-0.95851	-1.17458	-0.964208	-0.965032
21000	-0.875913	-0.958972	-1.17001	-0.966352	-0.959717
21060	-0.873487	-0.957686	-1.17419	-0.967097	-0.963091
21120	-0.876894	-0.962278	-1.17397	-0.961985	-0.958893
21180	-0.872911	-0.960891	-1.17431	-0.959706	-0.959322
21240	-0.871365	-0.956095	-1.16996	-0.964546	-0.95957
21300	-0.875394	-0.960857	-1.17067	-0.959999	-0.959345
21360	-0.872369	-0.963001	-1.16941	-0.957347	-0.956761
21420	-0.874446	-0.956727	-1.17383	-0.960868	-0.959322
21480	-0.870056	-0.958261	-1.17376	-0.96115	-0.955023
21540	-0.872776	-0.952033	-1.16993	-0.959852	-0.954741
21600	-0.872234	-0.955655	-1.1713	-0.959187	-0.958126
21660	-0.868364	-0.960665	-1.16807	-0.951322	-0.954154
21720	-0.86912	-0.953906	-1.16945	-0.953579	-0.955395
21780	-0.868747	-0.958352	-1.16618	-0.955305	-0.955542
21840	-0.866649	-0.958171	-1.17008	-0.953477	-0.948614
21900	-0.867619	-0.955079	-1.16554	-0.956851	-0.951852
21960	-0.865768	-0.956264	-1.16656	-0.95192	-0.948354
22020	-0.86279	-0.956603	-1.16295	-0.95122	-0.952202
22080	-0.862067	-0.955215	-1.17184	-0.955102	-0.951807
22140	-0.861909	-0.955316	-1.16795	-0.948648	-0.949122
22200	-0.857452	-0.957099	-1.16428	-0.94568	-0.949122
22260	-0.857836	-0.956524	-1.16472	-0.951638	-0.948873
22320	-0.86244	-0.951728	-1.15907	-0.952529	-0.94805
22380	-0.857464	-0.955328	-1.16632	-0.949449	-0.94867
22440	-0.858671	-0.950419	-1.16438	-0.946876	-0.942769
22500	-0.85954	-0.953466	-1.16752	-0.947373	-0.945375
22560	-0.855207	-0.947384	-1.16259	-0.949663	-0.945454
22620	-0.856764	-0.947531	-1.16178	-0.946255	-0.943367
22680	-0.853796	-0.949494	-1.15853	-0.947666	-0.937398
22740	-0.855433	-0.949618	-1.15908	-0.94181	-0.945488
22800	-0.849746	-0.943705	-1.15788	-0.946549	-0.938379
22860	-0.851653	-0.948817	-1.15742	-0.942475	-0.937206
22920	-0.85277	-0.950002	-1.15819	-0.943006	-0.937838
22980	-0.850784	-0.945635	-1.1622	-0.938707	-0.937003
23040	-0.845413	-0.946786	-1.15681	-0.935841	-0.933922
23100	-0.850863	-0.943897	-1.16022	-0.941426	-0.933911
23160	-0.846564	-0.94445	-1.1579	-0.935209	-0.936157
23220	-0.843664	-0.94533	-1.15566	-0.933189	-0.932117
23280	-0.846643	-0.941313	-1.15537	-0.935558	-0.931451
23340	-0.843743	-0.942013	-1.15503	-0.935355	-0.932275
23400	-0.842592	-0.94375	-1.1496	-0.930808	-0.930323
23460	-0.843844	-0.937071	-1.1523	-0.932817	-0.930334
23520	-0.834941	-0.940106	-1.14972	-0.930334	-0.924489
23580	-0.841678	-0.939722	-1.15497	-0.93346	-0.929104
23640	-0.837491	-0.941742	-1.14611	-0.929217	-0.926938
23700	-0.834016	-0.938763	-1.14702	-0.927818	-0.927807
23760	-0.835855	-0.935186	-1.14892	-0.928912	-0.926847
23820	-0.831985	-0.935829	-1.14337	-0.9245	-0.926024
23880	-0.833926	-0.937307	-1.15059	-0.930571	-0.924297
23940	-0.833418	-0.932918	-1.14823	-0.92898	-0.924828
24000	-0.828611	-0.941246	-1.14708	-0.926193	-0.920032
24060	-0.828431	-0.938695	-1.143	-0.923857	-0.923056
24120	-0.829773	-0.933313	-1.14249	-0.921127	-0.92265
24180	-0.827212	-0.933584	-1.14164	-0.924117	-0.916974
24240	-0.827246	-0.928326	-1.14536	-0.923485	-0.918994
24300	-0.824842	-0.931248	-1.14853	-0.923237	-0.91966
24360	-0.82482	-0.922921	-1.13964	-0.919603	-0.914571
24420	-0.824244	-0.927581	-1.14447	-0.91729	-0.915857
24480	-0.82368	-0.928924	-1.14426	-0.91905	-0.911219
24540	-0.820397	-0.927908	-1.13477	-0.915011	-0.912957
24600	-0.822473	-0.926983	-1.13526	-0.917854	-0.911603
24660	-0.815748	-0.927321	-1.13518	-0.911163	-0.911321
24720	-0.819054	-0.925008	-1.13678	-0.914108	-0.912698
24780	-0.817136	-0.926125	-1.13494	-0.912314	-0.908252
24840	-0.818478	-0.924184	-1.13172	-0.909279	-0.910791
24900	-0.818625	-0.925843	-1.13612	-0.911411	-0.906853
24960	-0.814653	-0.92423	-1.1321	-0.911208	-0.906345
25020	-0.813209	-0.922311	-1.12962	-0.910249	-0.904302
25080	-0.811945	-0.927784	-1.13292	-0.910531	-0.903016
25140	-0.809621	-0.920732	-1.12722	-0.906119	-0.902418
25200	-0.81014	-0.923722	-1.12664	-0.907011	-0.906255
25260	-0.812024	-0.920111	-1.12715	-0.903073	-0.902057
25320	-0.806506	-0.918644	-1.12285	-0.904596	-0.896618
25380	-0.808199	-0.915643	-1.13439	-0.905747	-0.901854
25440	-0.808199	-0.921014	-1.12926	-0.903298	-0.897668
25500	-0.802794	-0.920055	-1.124	-0.898367	-0.896799
25560	-0.80434	-0.917629	-1.12258	-0.901933	-0.896257
25620	-0.804317	-0.917211	-1.13133	-0.903919	-0.893684
25680	-0.803347	-0.917595	-1.12054	-0.896472	-0.892455
25740	-0.798653	-0.915451	-1.12312	-0.896189	-0.8925
25800	-0.80144	-0.912156	-1.12215	-0.893448	-0.89356
25860	-0.797276	-0.911896	-1.11487	-0.893278	-0.889577
25920	-0.799894	-0.915473	-1.1167	-0.894598	-0.890649
25980	-0.797265	-0.910723	-1.11474	-0.891123	-0.884861
26040	-0.798506	-0.90507	-1.11979	-0.890773	-0.886102
26100	-0.79239	-0.906288	-1.114	-0.892195	-0.882164
26160	-0.790291	-0.909595	-1.11428	-0.889476	-0.881622
26220	-0.794782	-0.909685	-1.11232	-0.890999	-0.883766
26280	-0.791849	-0.905205	-1.11212	-0.894079	-0.881949
26340	-0.788023	-0.907767	-1.1118	-0.8867	-0.881126
26400	-0.785778	-0.903242	-1.11135	-0.88345	-0.879512
26460	-0.784198	-0.903783	-1.10056	-0.885165	-0.878485
26520	-0.784672	-0.8969	-1.10247	-0.878869	-0.874491
26580	-0.784571	-0.902271	-1.10512	-0.883382	-0.877628
26640	-0.784266	-0.899868	-1.10581	-0.878948	-0.876951
26700	-0.780068	-0.897668	-1.10477	-0.880246	-0.878542
26760	-0.780486	-0.892285	-1.1015	-0.87721	-0.869831
26820	-0.778895	-0.893357	-1.1055	-0.875992	-0.87615
26880	-0.776762	-0.898424	-1.10131	-0.874536	-0.873904
26940	-0.779335	-0.893188	-1.10075	-0.875326	-0.869323
27000	-0.773264	-0.898627	-1.10344	-0.875856	-0.870575
27060	-0.777958	-0.89734	-1.09835	-0.872742	-0.871162
27120	-0.777563	-0.893842	-1.09968	-0.870925	-0.872234
27180	-0.772881	-0.897679	-1.09751	-0.870564	-0.865768
27240	-0.773569	-0.894802	-1.09925	-0.873047	-0.868116
27300	-0.768785	-0.890232	-1.09088	-0.867664	-0.864922
27360	-0.767171	-0.888167	-1.09241	-0.869323	-0.862699
27420	-0.765445	-0.887603	-1.09043	-0.864606	-0.862282
27480	-0.769766	-0.887501	-1.09116	-0.868262	-0.862271
27540	-0.770737	-0.887896	-1.09429	-0.85866	-0.860014
27600	-0.76514	-0.883326	-1.08711	-0.860939	-0.859483
27660	-0.765151	-0.883078	-1.08972	-0.859427	-0.856211
27720	-0.760852	-0.882638	-1.08646	-0.863151	-0.863467
27780	-0.762138	-0.881227	-1.08786	-0.858502	-0.854552
27840	-0.76268	-0.884105	-1.08382	-0.858637	-0.851856
27900	-0.755978	-0.880054	-1.08552	-0.852939	-0.852961
27960	-0.757444	-0.878835	-1.08327	-0.859619	-0.856313
28020	-0.760367	-0.880877	-1.08283	-0.854564	-0.855117
28080	-0.758765	-0.876409	-1.08233	-0.85374	-0.850942
28140	-0.756463	-0.877323	-1.07952	-0.85277	-0.849114
28200	-0.755853	-0.877662	-1.07855	-0.851167	-0.848053
28260	-0.757456	-0.875732	-1.0757	-0.850569	-0.850118
28320	-0.755368	-0.871591	-1.07779	-0.848234	-0.84469
28380	-0.748733	-0.873171	-1.07569	-0.847827	-0.845401
28440	-0.751317	-0.874209	-1.07839	-0.847094	-0.846304
28500	-0.748327	-0.870338	-1.07573	-0.843235	-0.843348
28560	-0.74958	-0.868973	-1.07078	-0.843178	-0.840809
28620	-0.748643	-0.871523	-1.07065	-0.842208	-0.840098
28680	-0.741737	-0.865972	-1.07074	-0.841994	-0.837277
28740	-0.742956	-0.865791	-1.07085	-0.839816	-0.841339
28800	-0.749726	-0.868003	-1.07164	-0.839906	-0.841283
28860	-0.740733	-0.863185	-1.07005	-0.838631	-0.837232
28920	-0.739492	-0.864019	-1.06586	-0.833418	-0.832053
28980	-0.740383	-0.859235	-1.06467	-0.838766	-0.833734
29040	-0.736863	-0.864414	-1.06084	-0.836002	-0.834693
29100	-0.738251	-0.860905	-1.06218	-0.837661	-0.833474
29160	-0.733997	-0.859811	-1.06063	-0.830315	-0.832662
29220	-0.736254	-0.85866	-1.06435	-0.831015	-0.828397
29280	-0.729596	-0.85506	-1.05685	-0.831285	-0.827404
29340	-0.733331	-0.856787	-1.05348	-0.830981	-0.828521
29400	-0.731142	-0.855523	-1.05727	-0.828103	-0.824854
29460	-0.729483	-0.851901	-1.05901	-0.824966	-0.822845
29520	-0.730454	-0.855839	-1.05265	-0.826614	-0.824797
29580	-0.726933	-0.853548	-1.05389	-0.823556	-0.82535
29640	-0.725658	-0.849396	-1.05376	-0.824052	-0.821942
29700	-0.727227	-0.85119	-1.04736	-0.818918	-0.820092
29760	-0.723661	-0.85119	-1.05194	-0.822258	-0.82157
29820	-0.721652	-0.846417	-1.04728	-0.81814	-0.81726
29880	-0.721878	-0.846891	-1.04833	-0.815725	-0.818456
29940	-0.723074	-0.84882	-1.04806	-0.820758	-0.817
30000	-0.718516	-0.846552	-1.0494	-0.813818	-0.812351
30060	-0.718098	-0.842445	-1.04515	-0.81357	-0.814337
30120	-0.717726	-0.843697	-1.0426	-0.812295	-0.809767
30180	-0.716022	-0.842321	-1.04088	-0.809891	-0.808086
30240	-0.714645	-0.83985	-1.04469	-0.810546	-0.812193
30300	-0.709771	-0.835528	-1.03865	-0.808831	-0.804712
30360	-0.712151	-0.838135	-1.03741	-0.810049	-0.809271
30420	-0.712772	-0.83906	-1.03688	-0.806314	-0.809113
30480	-0.710391	-0.834761	-1.03408	-0.804915	-0.801891
30540	-0.706837	-0.83282	-1.03249	-0.804249	-0.800503
30600	-0.708563	-0.833204	-1.0321	-0.803482	-0.803493
30660	-0.707525	-0.832177	-1.03156	-0.800684	-0.805017
30720	-0.704738	-0.833012	-1.03484	-0.799634	-0.797378
30780	-0.703012	-0.829322	-1.032	-0.802128	-0.803369
30840	-0.703237	-0.827359	-1.02819	-0.797129	-0.79511
30900	-0.700902	-0.82816	-1.02805	-0.800334	-0.797276
30960	-0.701522	-0.827359	-1.02021	-0.794241	-0.796565
31020	-0.69711	-0.824436	-1.0256	-0.796057	-0.794568
31080	-0.698171	-0.827596	-1.02262	-0.792526	-0.791758
31140	-0.698645	-0.825091	-1.02327	-0.790088	-0.791172
31200	-0.694605	-0.822732	-1.0222	-0.79133	-0.790201
31260	-0.697562	-0.818388	-1.02515	-0.791025	-0.791488
31320	-0.697889	-0.818772	-1.0174	-0.793067	-0.790506
31380	-0.693217	-0.820024	-1.01678	-0.791442	-0.788306
31440	-0.691796	-0.817903	-1.01487	-0.784018	-0.78817
31500	-0.691784	-0.819099	-1.01898	-0.786116	-0.78527
31560	-0.689471	-0.813073	-1.0137	-0.784717	-0.786455
31620	-0.687858	-0.81542	-1.01394	-0.78439	-0.78219
31680	-0.688693	-0.814743	-1.01321	-0.782878	-0.783589
31740	-0.6841	-0.814721	-1.00814	-0.779651	-0.786771
31800	-0.683118	-0.810941	-1.01204	-0.778444	-0.781919
31860	-0.682058	-0.811279	-1.00843	-0.779583	-0.77868
31920	-0.680749	-0.811877	-1.01076	-0.778545	-0.77859
31980	-0.679891	-0.808018	-1.00572	-0.778884	-0.78052
32040	-0.677341	-0.807747	-1.00785	-0.775679	-0.774336
32100	-0.677759	-0.806924	-1.00805	-0.773659	-0.773185
32160	-0.677341	-0.805412	-1.00201	-0.775329	-0.773817
32220	-0.674814	-0.805897	-1.00117	-0.768943	-0.772666
32280	-0.672275	-0.802467	-0.992688	-0.76971	-0.772768
32340	-0.673538	-0.799612	-1.00274	-0.766923	-0.770601
32400	-0.674103	-0.800706	-0.994753	-0.77112	-0.770409
32460	-0.670921	-0.798675	-0.992	-0.765783	-0.763493
32520	-0.669454	-0.800943	-0.992541	-0.767024	-0.764373
32580	-0.670842	-0.793733	-0.995227	-0.768029	-0.767419
32640	-0.670571	-0.796543	-0.992383	-0.765569	-0.762556
32700	-0.667434	-0.796024	-0.98761	-0.761044	-0.76136
32760	-0.663078	-0.795945	-0.990228	-0.759712	-0.76022
32820	-0.66221	-0.790957	-0.990386	-0.760581	-0.759634
32880	-0.660867	-0.794489	-0.989585	-0.759645	-0.758923
32940	-0.661002	-0.792368	-0.987351	-0.757433	-0.756587
33000	-0.662119	-0.788035	-0.980411	-0.756418	-0.757625
33060	-0.659501	-0.790258	-0.98339	-0.753653	-0.756181
33120	-0.65641	-0.78685	-0.980479	-0.755391	-0.755052
33180	-0.655654	-0.787211	-0.979644	-0.750798	-0.752107
33240	-0.658915	-0.784379	-0.979114	-0.749196	-0.753473
33300	-0.656827	-0.782799	-0.977805	-0.753258	-0.748248
33360	-0.651885	-0.781693	-0.978008	-0.749828	-0.750956
33420	-0.652257	-0.778884	-0.977974	-0.745653	-0.747729
33480	-0.652133	-0.78008	-0.970888	-0.744626	-0.745777
33540	-0.647338	-0.781987	-0.971745	-0.744965	-0.745235
33600	-0.646254	-0.778737	-0.968473	-0.742877	-0.744525
33660	-0.645792	-0.774077	-0.970391	-0.739029	-0.742223
33720	-0.643084	-0.774754	-0.966476	-0.74106	-0.741941
33780	-0.64279	-0.772745	-0.965212	-0.737732	-0.743746
33840	-0.641617	-0.773682	-0.967018	-0.738691	-0.741895
33900	-0.641041	-0.775047	-0.964253	-0.738059	-0.736761
33960	-0.64033	-0.772384	-0.965122	-0.739469	-0.736953
34020	-0.641481	-0.771933	-0.963937	-0.732507	-0.735757
34080	-0.641019	-0.770206	-0.959751	-0.735498	-0.734674
34140	-0.64059	-0.766438	-0.961951	-0.733151	-0.731988
34200	-0.634971	-0.768672	-0.963599	-0.731661	-0.733715
34260	-0.635253	-0.76655	-0.9535	-0.729021	-0.734527
34320	-0.634463	-0.765422	-0.957957	-0.729021	-0.732677
34380	-0.634023	-0.76461	-0.951672	-0.727768	-0.730747
34440	-0.633222	-0.762071	-0.952383	-0.728581	-0.72655
34500	-0.631664	-0.759611	-0.953116	-0.725071	-0.728513
34560	-0.629667	-0.759216	-0.951311	-0.723706	-0.725071
34620	-0.624544	-0.758889	-0.944766	-0.720738	-0.722871
34680	-0.627557	-0.757151	-0.948332	-0.719926	-0.722487
34740	-0.624059	-0.758133	-0.943085	-0.721494	-0.721923
34800	-0.622434	-0.756372	-0.945488	-0.719068	-0.718956
34860	-0.61967	-0.753518	-0.94155	-0.716902	-0.717489
34920	-0.621385	-0.75275	-0.940749	-0.714656	-0.713765
34980	-0.620967	-0.754138	-0.941482	-0.71706	-0.717353
35040	-0.620053	-0.750663	-0.94208	-0.712366	-0.714453
35100	-0.617503	-0.748553	-0.938786	-0.713381	-0.710538
35160	-0.618022	-0.749659	-0.935536	-0.711531	-0.712727
35220	-0.615529	-0.748496	-0.932489	-0.708969	-0.711384
35280	-0.613949	-0.744502	-0.933629	-0.705404	-0.712422
35340	-0.611196	-0.745089	-0.932196	-0.711316	-0.710098
35400	-0.614254	-0.745743	-0.932365	-0.708281	-0.708857
35460	-0.612572	-0.739029	-0.928664	-0.705235	-0.709455
35520	-0.611963	-0.740451	-0.930165	-0.705855	-0.706916
35580	-0.606648	-0.737788	-0.929443	-0.703124	-0.705663
35640	-0.605531	-0.740891	-0.928416	-0.701263	-0.704321
35700	-0.605283	-0.737055	-0.928077	-0.699175	-0.703553
35760	-0.606457	-0.737991	-0.922176	-0.702335	-0.7008
35820	-0.601322	-0.737089	-0.924918	-0.699615	-0.69957
35880	-0.603387	-0.734505	-0.925787	-0.698442	-0.700518
35940	-0.602992	-0.732519	-0.921555	-0.698137	-0.701297
36000	-0.599167	-0.732417	-0.916624	-0.695023	-0.697415
36060	-0.601503	-0.734685	-0.917719	-0.695722	-0.694853
36120	-0.601266	-0.731153	-0.919299	-0.695305	-0.695147
36180	-0.596933	-0.727554	-0.915902	-0.690949	-0.693195
36240	-0.597012	-0.7255	-0.913059	-0.690363	-0.694143
36300	-0.594056	-0.726753	-0.913612	-0.69008	-0.690566
36360	-0.592036	-0.726471	-0.912517	-0.687891	-0.691277
36420	-0.592329	-0.724439	-0.91184	-0.68735	-0.691344
36480	-0.586913	-0.72321	-0.903693	-0.685759	-0.685082
36540	-0.587748	-0.722194	-0.906266	-0.686176	-0.686346
36600	-0.587951	-0.719644	-0.906187	-0.68252	-0.686481
36660	-0.589497	-0.716326	-0.899439	-0.682904	-0.682261
36720	-0.583426	-0.719915	-0.900827	-0.679011	-0.684224
36780	-0.585153	-0.719542	-0.899755	-0.67812	-0.683423
36840	-0.584194	-0.717173	-0.8976	-0.677025	-0.677262
36900	-0.581328	-0.713573	-0.893978	-0.674148	-0.678808
36960	-0.581237	-0.715006	-0.897566	-0.674373	-0.677781
37020	-0.576837	-0.711745	-0.893335	-0.673189	-0.679677
37080	-0.580414	-0.711508	-0.890943	-0.673076	-0.675175
37140	-0.577412	-0.711689	-0.891112	-0.672805	-0.674396
37200	-0.577141	-0.707864	-0.890277	-0.673719	-0.671778
37260	-0.576521	-0.710696	-0.890604	-0.668777	-0.672083
37320	-0.573023	-0.707333	-0.887185	-0.665899	-0.670616
37380	-0.573169	-0.706318	-0.886305	-0.665606	-0.669668
37440	-0.57133	-0.702921	-0.887478	-0.667276	-0.669014
37500	-0.571477	-0.70581	-0.88327	-0.665561	-0.666937
37560	-0.570868	-0.701804	-0.881577	-0.661149	-0.668585
37620	-0.569807	-0.701737	-0.879896	-0.663236	-0.669612
37680	-0.568509	-0.699502	-0.879625	-0.661262	-0.664083
37740	-0.566523	-0.697742	-0.878418	-0.657064	-0.661815
37800	-0.565226	-0.698634	-0.8758	-0.657245	-0.662322
37860	-0.567731	-0.69658	-0.877583	-0.656613	-0.661916
37920	-0.562179	-0.69913	-0.876003	-0.659377	-0.663733
37980	-0.559663	-0.69377	-0.874739	-0.655338	-0.659829
38040	-0.560983	-0.696535	-0.873588	-0.652979	-0.65896
38100	-0.55788	-0.693059	-0.867664	-0.651434	-0.655022
38160	-0.55647	-0.693364	-0.873204	-0.651704	-0.65474
38220	-0.557474	-0.687553	-0.868747	-0.649955	-0.651366
38280	-0.556244	-0.690216	-0.863263	-0.647665	-0.652923
38340	-0.555939	-0.689099	-0.868443	-0.647202	-0.648274
38400	-0.552678	-0.686436	-0.862857	-0.644359	-0.653882
38460	-0.554179	-0.684077	-0.863749	-0.643873	-0.649109
38520	-0.552915	-0.683716	-0.862022	-0.642023	-0.648692
38580	-0.554055	-0.679632	-0.863421	-0.641775	-0.645239
38640	-0.550027	-0.679778	-0.859653	-0.639337	-0.647146
38700	-0.54575	-0.681482	-0.856595	-0.639969	-0.647067
38760	-0.547522	-0.677578	-0.853605	-0.640161	-0.641267
38820	-0.546878	-0.677206	-0.855579	-0.637577	-0.64173
38880	-0.542534	-0.678311	-0.850073	-0.637893	-0.638942
38940	-0.542929	-0.677522	-0.850716	-0.635828	-0.639958
39000	-0.542263	-0.679146	-0.851201	-0.634429	-0.639055
39060	-0.540232	-0.675039	-0.846372	-0.635614	-0.635264
39120	-0.540943	-0.672613	-0.84583	-0.629994	-0.635614
39180	-0.539916	-0.672331	-0.845063	-0.630006	-0.634971
39240	-0.539047	-0.671067	-0.84636	-0.629577	-0.63444
39300	-0.536272	-0.668427	-0.84574	-0.628189	-0.633989
39360	-0.534816	-0.669127	-0.840008	-0.629396	-0.63303
39420	-0.535008	-0.667569	-0.843088	-0.625142	-0.629972
39480	-0.533439	-0.664974	-0.836352	-0.623687	-0.629442
39540	-0.53406	-0.666644	-0.83783	-0.625165	-0.631405
39600	-0.532322	-0.663473	-0.839173	-0.62275	-0.626666
39660	-0.531386	-0.662559	-0.834964	-0.622017	-0.624454
39720	-0.528633	-0.661691	-0.832312	-0.618666	-0.625199
39780	-0.527572	-0.660935	-0.832752	-0.61747	-0.62108
39840	-0.526037	-0.659885	-0.832436	-0.618733	-0.623145
39900	-0.525439	-0.659039	-0.830518	-0.618237	-0.622502
39960	-0.525225	-0.656872	-0.830947	-0.616499	-0.620606
40020	-0.523532	-0.656297	-0.821333	-0.614829	-0.617052
40080	-0.52272	-0.654864	-0.828916	-0.611399	-0.617029
40140	-0.519617	-0.653126	-0.828904	-0.611794	-0.617526
40200	-0.519786	-0.653025	-0.822732	-0.609808	-0.617943
40260	-0.517969	-0.653679	-0.818388	-0.609571	-0.613915
40320	-0.518737	-0.650869	-0.822157	-0.609808	-0.613272
40380	-0.52026	-0.649267	-0.819257	-0.606885	-0.612877
40440	-0.515498	-0.651603	-0.816097	-0.608262	-0.613802
40500	-0.514799	-0.644054	-0.815353	-0.603929	-0.609627
40560	-0.512508	-0.642	-0.814484	-0.600408	-0.605757
40620	-0.513298	-0.648917	-0.814111	-0.602925	-0.609142
40680	-0.51015	-0.644528	-0.814867	-0.602981	-0.606976
40740	-0.511098	-0.642203	-0.809993	-0.598738	-0.602485
40800	-0.507938	-0.638897	-0.81085	-0.597903	-0.603692
40860	-0.511267	-0.641053	-0.807488	-0.597441	-0.602947
40920	-0.506787	-0.641177	-0.805784	-0.59629	-0.60104
40980	-0.507126	-0.640376	-0.802534	-0.596256	-0.601514
41040	-0.504632	-0.63479	-0.806134	-0.593943	-0.600318
41100	-0.502883	-0.633605	-0.801993	-0.591381	-0.597836
41160	-0.503334	-0.634767	-0.803144	-0.588312	-0.598705
41220	-0.500141	-0.63321	-0.799138	-0.589192	-0.595556
41280	-0.50198	-0.632319	-0.796938	-0.591833	-0.594857
41340	-0.497997	-0.630265	-0.797513	-0.58548	-0.59207
41400	-0.49934	-0.628607	-0.800345	-0.584115	-0.591675
41460	-0.496948	-0.630175	-0.797603	-0.583618	-0.593097
41520	-0.496959	-0.626824	-0.790912	-0.583393	-0.5904
41580	-0.495955	-0.626542	-0.793135	-0.58539	-0.588278
41640	-0.494431	-0.624161	-0.788012	-0.581181	-0.586789
41700	-0.494206	-0.62398	-0.788114	-0.581926	-0.586936
41760	-0.494251	-0.620877	-0.789976	-0.579534	-0.583979
41820	-0.489715	-0.621735	-0.785417	-0.576002	-0.584216
41880	-0.487921	-0.61941	-0.784887	-0.575144	-0.581407
41940	-0.488744	-0.622254	-0.782099	-0.576769	-0.584905
42000	-0.488665	-0.61774	-0.783126	-0.575979	-0.582332
42060	-0.486397	-0.616871	-0.779628	-0.576069	-0.580188
42120	-0.486623	-0.615788	-0.77868	-0.575911	-0.578247
42180	-0.48299	-0.615201	-0.774573	-0.57027	-0.576047
42240	-0.482347	-0.616973	-0.77516	-0.570213	-0.576792
42300	-0.481861	-0.611512	-0.777755	-0.568284	-0.576487
42360	-0.48027	-0.609684	-0.774314	-0.568543	-0.574399
42420	-0.480936	-0.610541	-0.768706	-0.567031	-0.573711
42480	-0.479751	-0.60745	-0.769744	-0.565451	-0.572921
42540	-0.474978	-0.60886	-0.764869	-0.565925	-0.572538
42600	-0.477517	-0.607472	-0.768582	-0.563307	-0.571454
42660	-0.47473	-0.605328	-0.765512	-0.564887	-0.568487
42720	-0.474346	-0.602733	-0.761168	-0.561987	-0.56676
42780	-0.472868	-0.602564	-0.761698	-0.561164	-0.564695
42840	-0.474843	-0.603071	-0.761856	-0.55999	-0.563206
42900	-0.472281	-0.604854	-0.762533	-0.554202	-0.563375
42960	-0.469246	-0.603873	-0.757918	-0.558625	-0.560972
43020	-0.46849	-0.599686	-0.758844	-0.554912	-0.561197
43080	-0.468727	-0.597418	-0.755549	-0.554258	-0.560566
43140	-0.4662	-0.597181	-0.755176	-0.551132	-0.558749
43200	-0.46761	-0.595263	-0.752299	-0.550444	-0.558094
43260	-0.462476	-0.595613	-0.752006	-0.552678	-0.556989
43320	-0.463683	-0.592578	-0.751803	-0.551144	-0.55524
43380	-0.462431	-0.591957	-0.747661	-0.547815	-0.553694
43440	-0.459745	-0.590998	-0.746872	-0.546641	-0.553242
43500	-0.45926	-0.588143	-0.747018	-0.54549	-0.553084
43560	-0.456744	-0.588775	-0.745833	-0.54443	-0.552238
43620	-0.457082	-0.587613	-0.741579	-0.544351	-0.552915
43680	-0.457737	-0.586496	-0.741399	-0.542094	-0.548052
43740	-0.452998	-0.58671	-0.742753	-0.540548	-0.549609
43800	-0.457195	-0.58495	-0.741647	-0.539251	-0.547973
43860	-0.452761	-0.584307	-0.737743	-0.539183	-0.544667
43920	-0.452749	-0.582817	-0.735249	-0.539803	-0.544418
43980	-0.449827	-0.582118	-0.737551	-0.537569	-0.544046
44040	-0.450143	-0.580301	-0.737382	-0.536881	-0.541643
44100	-0.450583	-0.577965	-0.731808	-0.535222	-0.540074
44160	-0.448168	-0.57722	-0.729009	-0.532514	-0.539036
44220	-0.445426	-0.574907	-0.728344	-0.532119	-0.537851
44280	-0.447277	-0.573564	-0.728705	-0.532458	-0.536554
44340	-0.447344	-0.575133	-0.724868	-0.529908	-0.535798
44400	-0.441567	-0.572267	-0.727441	-0.528034	-0.537953
44460	-0.442131	-0.572605	-0.724259	-0.527414	-0.534681
44520	-0.44335	-0.572007	-0.723345	-0.527166	-0.53432
44580	-0.440822	-0.569999	-0.717218	-0.523781	-0.531634
44640	-0.43904	-0.567866	-0.720592	-0.52246	-0.533078
44700	-0.436907	-0.567855	-0.719317	-0.523498	-0.529513
44760	-0.436286	-0.567945	-0.718312	-0.523803	-0.5316
44820	-0.437866	-0.569536	-0.718121	-0.518804	-0.52729
44880	-0.435226	-0.566038	-0.712817	-0.520192	-0.526105
44940	-0.436456	-0.561446	-0.711339	-0.519944	-0.524582
45000	-0.433951	-0.562472	-0.712625	-0.51692	-0.526477
45060	-0.432495	-0.561953	-0.711215	-0.516051	-0.525191
45120	-0.431344	-0.558941	-0.705178	-0.51384	-0.521309
45180	-0.432472	-0.561931	-0.708225	-0.516999	-0.521106
45240	-0.42955	-0.558309	-0.706916	-0.515589	-0.519391
45300	-0.429448	-0.559753	-0.702989	-0.512485	-0.521005
45360	-0.428027	-0.557147	-0.70361	-0.511797	-0.517811
45420	-0.427203	-0.556673	-0.702504	-0.510612	-0.518906
45480	-0.425059	-0.555307	-0.698769	-0.509303	-0.516435
45540	-0.424822	-0.553705	-0.703034	-0.507645	-0.515047
45600	-0.423953	-0.549711	-0.697629	-0.505309	-0.512847
45660	-0.424405	-0.54918	-0.69799	-0.508243	-0.513546
45720	-0.421132	-0.549225	-0.694097	-0.502387	-0.514076
45780	-0.421651	-0.54944	-0.693443	-0.502635	-0.510409
45840	-0.420049	-0.546698	-0.693488	-0.502319	-0.508626
45900	-0.418481	-0.544994	-0.692608	-0.500513	-0.507374
45960	-0.419665	-0.544136	-0.692439	-0.500197	-0.509642
46020	-0.415377	-0.542895	-0.684371	-0.498956	-0.507013
46080	-0.414791	-0.542399	-0.687587	-0.497489	-0.503684
46140	-0.414181	-0.537817	-0.683852	-0.498776	-0.503831
46200	-0.415163	-0.541169	-0.686661	-0.498133	-0.50409
46260	-0.41285	-0.536768	-0.681967	-0.495063	-0.502556
46320	-0.410401	-0.538438	-0.683118	-0.492457	-0.500762
46380	-0.41065	-0.538258	-0.680106	-0.493969	-0.500265
46440	-0.410266	-0.534861	-0.677104	-0.491024	-0.498178
46500	-0.40828	-0.533936	-0.676393	-0.491678	-0.495255
46560	-0.406486	-0.533631	-0.673606	-0.487785	-0.497275
46620	-0.406475	-0.530359	-0.674148	-0.490177	-0.49486
46680	-0.404951	-0.531138	-0.674114	-0.488034	-0.495413
46740	-0.403315	-0.531363	-0.673313	-0.487176	-0.495312
46800	-0.40318	-0.526726	-0.671124	-0.484524	-0.491317
46860	-0.400618	-0.526805	-0.667479	-0.481737	-0.489444
46920	-0.401668	-0.524965	-0.667693	-0.485325	-0.489331
46980	-0.399727	-0.526161	-0.666306	-0.48062	-0.490381
47040	-0.399434	-0.526229	-0.665877	-0.481455	-0.48941
47100	-0.397549	-0.522562	-0.664534	-0.477991	-0.486262
47160	-0.398102	-0.524559	-0.659535	-0.479176	-0.486048
47220	-0.395518	-0.521783	-0.66397	-0.477382	-0.484569
47280	-0.395247	-0.51868	-0.65931	-0.475949	-0.483734
47340	-0.392968	-0.518263	-0.659028	-0.476107	-0.481083
47400	-0.393385	-0.517292	-0.657042	-0.473895	-0.481038
47460	-0.391693	-0.515645	-0.656286	-0.472146	-0.47948
47520	-0.389549	-0.514686	-0.654401	-0.471751	-0.477314
47580	-0.39026	-0.512587	-0.654807	-0.470848	-0.480124
47640	-0.388071	-0.513399	-0.650599	-0.470724	-0.478544
47700	-0.387247	-0.513084	-0.649324	-0.469133	-0.475858
47760	-0.386604	-0.51191	-0.646074	-0.467621	-0.4742
47820	-0.387653	-0.508468	-0.648015	-0.467813	-0.473906
47880	-0.384516	-0.509642	-0.644991	-0.466008	-0.472067
47940	-0.382756	-0.50848	-0.646232	-0.463977	-0.47236
48000	-0.384336	-0.507284	-0.6434	-0.46374	-0.468535
48060	-0.381233	-0.505298	-0.64138	-0.462115	-0.468095
48120	-0.380827	-0.503357	-0.640951	-0.459587	-0.468817
48180	-0.380364	-0.503109	-0.641357	-0.460885	-0.465342
48240	-0.380183	-0.502296	-0.641154	-0.458967	-0.467633
48300	-0.378773	-0.502082	-0.636753	-0.458256	-0.467238
48360	-0.376629	-0.498877	-0.635129	-0.456913	-0.464823
48420	-0.375027	-0.499757	-0.63611	-0.455988	-0.464563
48480	-0.376042	-0.49987	-0.63259	-0.454825	-0.462137
48540	-0.37637	-0.496688	-0.630773	-0.45478	-0.461765
48600	-0.37347	-0.497004	-0.631856	-0.454058	-0.46181
48660	-0.37268	-0.493754	-0.62864	-0.451226	-0.458199
48720	-0.37119	-0.493574	-0.628866	-0.452027	-0.459452
48780	-0.371755	-0.491802	-0.624815	-0.44827	-0.45539
48840	-0.36925	-0.48976	-0.624228	-0.4495	-0.455525
48900	-0.369802	-0.492107	-0.626327	-0.448055	-0.455457
48960	-0.366383	-0.489974	-0.621757	-0.448213	-0.455525
49020	-0.367128	-0.491182	-0.618271	-0.444027	-0.454363
49080	-0.36609	-0.487616	-0.620234	-0.443598	-0.451643
49140	-0.363461	-0.48668	-0.617018	-0.443429	-0.452321
49200	-0.364996	-0.486984	-0.617639	-0.442459	-0.447604
49260	-0.364003	-0.48616	-0.61484	-0.440145	-0.44739
49320	-0.362412	-0.482301	-0.61651	-0.438656	-0.447954
49380	-0.361881	-0.483351	-0.611286	-0.440789	-0.445449
49440	-0.359624	-0.478115	-0.611568	-0.437843	-0.444659
49500	-0.357864	-0.479435	-0.60956	-0.436331	-0.44546
49560	-0.358417	-0.478205	-0.606558	-0.435925	-0.444478
49620	-0.357729	-0.479165	-0.608623	-0.435553	-0.440924
49680	-0.357424	-0.477506	-0.606806	-0.432021	-0.441071
49740	-0.355495	-0.477111	-0.605926	-0.434526	-0.440653
49800	-0.354039	-0.4735	-0.599946	-0.433059	-0.439818
49860	-0.352933	-0.473444	-0.60192	-0.430622	-0.439649
49920	-0.353159	-0.472259	-0.600634	-0.429787	-0.438396
49980	-0.352143	-0.47051	-0.600803	-0.426797	-0.43755
50040	-0.350676	-0.470939	-0.596312	-0.427632	-0.434853
50100	-0.34895	-0.472101	-0.596211	-0.427519	-0.43491
50160	-0.34904	-0.46585	-0.594676	-0.426876	-0.434018
50220	-0.348691	-0.467238	-0.595534	-0.424529	-0.432506
50280	-0.3464	-0.46673	-0.595218	-0.424224	-0.433307
50340	-0.345542	-0.467068	-0.592047	-0.423818	-0.431163
50400	-0.344143	-0.464992	-0.588989	-0.421403	-0.431446
50460	-0.345791	-0.463142	-0.58917	-0.421166	-0.427169
50520	-0.344809	-0.465049	-0.59093	-0.419124	-0.428512
50580	-0.341209	-0.46163	-0.585909	-0.420083	-0.42788
50640	-0.339404	-0.458346	-0.586778	-0.418142	-0.424969
50700	-0.340284	-0.460874	-0.584544	-0.417093	-0.424021
50760	-0.339201	-0.459452	-0.585232	-0.415998	-0.424168
50820	-0.338095	-0.458019	-0.582603	-0.414125	-0.420726
50880	-0.337926	-0.456699	-0.578845	-0.4125	-0.42164
50940	-0.336685	-0.455457	-0.577423	-0.412579	-0.421358
51000	-0.335376	-0.45381	-0.57493	-0.412726	-0.417476
51060	-0.333931	-0.452163	-0.576092	-0.411135	-0.419282
51120	-0.334552	-0.452478	-0.573384	-0.408551	-0.418921
51180	-0.332611	-0.450301	-0.571748	-0.411067	-0.416574
51240	-0.331708	-0.447446	-0.572233	-0.408066	-0.41707
51300	-0.332126	-0.447435	-0.569886	-0.4074	-0.414565
51360	-0.328289	-0.448687	-0.568916	-0.403044	-0.415073
51420	-0.329181	-0.445844	-0.565226	-0.404161	-0.413267
51480	-0.33014	-0.448755	-0.566794	-0.405019	-0.410695
51540	-0.327906	-0.44546	-0.564786	-0.401634	-0.410898
51600	-0.325333	-0.44326	-0.562788	-0.403394	-0.410875
51660	-0.326495	-0.443745	-0.563195	-0.403236	-0.409081
51720	-0.325435	-0.441398	-0.561976	-0.398711	-0.406497
51780	-0.325107	-0.439378	-0.559561	-0.399467	-0.407727
51840	-0.322659	-0.439096	-0.559065	-0.400946	-0.405482
51900	-0.323201	-0.437561	-0.55858	-0.397673	-0.403676
51960	-0.320763	-0.435271	-0.556176	-0.39606	-0.404026
52020	-0.320323	-0.436952	-0.552272	-0.396274	-0.403349
52080	-0.319308	-0.433951	-0.554044	-0.394108	-0.40204
52140	-0.318112	-0.434109	-0.553919	-0.394378	-0.400065
52200	-0.317954	-0.43289	-0.552024	-0.392235	-0.401386
52260	-0.316521	-0.431558	-0.552272	-0.391524	-0.39949
52320	-0.315855	-0.431412	-0.548853	-0.38877	-0.398869
52380	-0.314568	-0.430701	-0.545931	-0.389684	-0.397685
52440	-0.3137	-0.428862	-0.543132	-0.386818	-0.396003
52500	-0.313316	-0.429166	-0.543798	-0.385972	-0.394988
52560	-0.312018	-0.428986	-0.544441	-0.385442	-0.391512
52620	-0.309931	-0.42568	-0.540176	-0.385803	-0.391445
52680	-0.309716	-0.422419	-0.536621	-0.382779	-0.392381
52740	-0.308543	-0.425115	-0.539657	-0.383941	-0.391749
52800	-0.307798	-0.425499	-0.537626	-0.382903	-0.390824
52860	-0.307189	-0.421595	-0.53995	-0.382294	-0.389425
52920	-0.305925	-0.421392	-0.535155	-0.380206	-0.388172
52980	-0.305496	-0.42023	-0.534635	-0.378683	-0.388545
53040	-0.304989	-0.418255	-0.532559	-0.378367	-0.384866
53100	-0.304503	-0.418954	-0.53028	-0.376708	-0.384979
53160	-0.304515	-0.418763	-0.531713	-0.377972	-0.384911
53220	-0.30289	-0.416416	-0.529061	-0.376449	-0.383411
53280	-0.302608	-0.415581	-0.528802	-0.37488	-0.38147
53340	-0.30157	-0.415197	-0.526297	-0.373018	-0.381763
53400	-0.298083	-0.413629	-0.525958	-0.373063	-0.37954
53460	-0.299144	-0.412049	-0.524085	-0.372702	-0.378547
53520	-0.298692	-0.409916	-0.52351	-0.372668	-0.37848
53580	-0.298309	-0.409284	-0.521614	-0.370412	-0.377656
53640	-0.296876	-0.410243	-0.518195	-0.371484	-0.37813
53700	-0.29542	-0.407264	-0.519572	-0.367501	-0.376979
53760	-0.293908	-0.408822	-0.519199	-0.367591	-0.37655
53820	-0.294359	-0.404534	-0.515848	-0.366022	-0.37453
53880	-0.292644	-0.407242	-0.51411	-0.3653	-0.373684
53940	-0.292701	-0.405369	-0.514223	-0.365244	-0.372905
54000	-0.290523	-0.40336	-0.512181	-0.362795	-0.370513

## Sheet: Fig2e
	TSZ	TSZ	TSZ	TSZ		unit: %
DMSO	DMSO	Nec-1s	Fer-1	Nec-1f
86	53.4			92.9
84	23.7			83.9
80.2	55.2			82.2
74.8	45.9			61.2
94.4	38	91.4		88.8
84.6	32.4	88.7	28	88.1
80.4	21.2	77	20.5	80.1
86.6	68.7	78.7	63.8	85.8

## Sheet: Fig2i
	TZ	TZ	TZ	TZ		unit: %
DMSO	DMSO	Nec-1s	Fer-1	Nec-1f
95.1	9.72	68.3	7.78	73
96.2	10.6	72.9	9.49	68.4
96.4	11.6	35.4	6.87	29.7
91.2	3.8	46.1	10.1	71

[truncated: 35 more sheets: Fig3c, Fig4b, Fig4c, Fig4d, Fig4f, Fig4g, Fig4h, Fig5a, Fig5b, Fig5c, Fig5d, Fig5e, Fig5f, Fig6b, Fig6d, Fig6e, Fig6f, Fig6h, Fig6i, FigS2b …]
